# Supplementary material for: UK alcohol consumption during the COVID-19 pandemic: The role of drinking motives, employment and subjective mental health
Source: PLoS One. 2023 Apr 12;18(4):e0283233. doi: 10.1371/journal.pone.0283233 (PMC10096461; doi:10.1371/journal.pone.0283233)
Supplement: S2 File — (XLSX) [file pone.0283233.s002.xlsx]

## Sheet: 2020 data
Furlough	Redundancy	JobSecurity	WorkLocatoin	WorkLocChange	JobStress	MH	SocialGrade	Enhancement	Social	Conformity	Coping	AUDITC_score	gender	age
3	0	2	2	3	3	5	0	3.667	2	1.333	2	11	1	60
4	0	3	2	3	5	3	1	4.333	2.333	1.667	4	12	1	53
3	0	1	1	3	3	1	0	4.667	3.333	1	5	12	2	26
4	0	2	2	3	4	4	1	4.667	2.333	1.333	2	12	1	44
4	0	2	1	1	2	3	1	2	2.667	2.333	2	12	1	49
4	0	2	1	1	2	3	1	4	4.333	1.667	4.333	12	2	50
4	0	1	2	3	1	2	0	4.667	5	1	5	12	1	59
2	0	4	1	1	4	4	0	4.333	4.333	1.333	2.333	12	1	33
1	0	2	1	1	4	5	0	2.333	1.333	1.333	1.333	10	1	48
4	0	3	1	1	1	6	1	1.667	4	1	2	12	2	51
4	0	2	1	1	5	4	1	1.333	2	1.333	2.667	12	1	51
3	0	2	2	3	4	4	0	4.667	4	1	2.333	4	2	21
4	0	2	2	3	3	3	0	3	4	1	3.667	10	1	29
4	0	2	1	1	2	4	1	4.667	2.667	1	1	9	1	36
4	0	2	1	1	4	3	1	3.667	2.333	1	2.667	12	1	39
4	0	2	2	3	4	3	0	2.667	4	1.667	3.667	11	1	35
4	0	2	1	1	1	5	1	3.667	2.667	1	5	9	1	37
4	0	2	2	3	4	2	1	1.333	1.667	1	3.333	12	2	50
2	0	2	2	1	4	4	1	2.667	3	1.667	2.667	12	2	52
1	0	2	2	3	2	6	0	4	4	3.333	4	11	1	51
4	0	3	1	1	2	4	1	3	4	2.333	1.333	11	1	40
4	0	3	1	1	4	4	1	2.667	2	1.333	2.667	12	1	57
4	0	2	2	3	4	5	1	4.333	1	1	4.667	12	1	39
4	1	3	2	3	5	2	1	3	2.333	2	4	12	1	53
4	1	2	1	3	5	4	1	4.333	4.333	3	4	11	1	33
4	0	1	1	2	4	2	0	4.667	3.667	1.333	4.333	12	2	38
4	0	1	1	1	1	6	1	2.333	3.667	1.333	2.333	11	1	62
4	0	3	1	1	1	4	1	1.667	2	1.667	1.333	12	1	47
3	0	3	2	1	3	3	0	4.667	4.333	2.333	5	12	1	32
4	0	1	1	3	5	1	1	4	5	4	3.667	10	1	28
3	0	2	2	3	3	4	1	3	3	1	1.333	10	1	39
3	0	2	1	1	2	5	0	2.667	2	1.333	1.667	12	1	63
4	0	3	1	1	4	6	0	4.333	2.667	1.667	2	10	2	45
4	0	2	1	1	2	5	1	3.333	3	1.333	2.667	11	1	30
1	1	2	2	1	5	3	1	3	2.333	1.667	1.667	7	2	27
4	0	1	1	3	2	4	1	4	2	1	1.667	11	2	57
4	0	2	1	1	4	2	1	1.667	1.667	1	2.667	11	2	46
3	0	3	1	3	4	2	1	2.333	2	1.333	3	12	2	34
4	0	2	1	1	1	6	1	3.667	2	1	1.667	11	1	53
4	0	2	2	3	4	3	0	1.667	1	1	2	9	2	49
4	0	2	1	1	2	5	1	2.333	2	1.333	2.333	10	1	39
4	0	1	1	3	4	3	1	2.667	2.333	1.667	2.333	12	1	64
4	0	1	2	3	5	4	1	4	3.667	1.333	3	12	1	55
4	0	1	2	3	2	6	1	2.333	2	1	1	8	1	42
4	1	2	1	3	1	6	1	4.333	3	1.333	1.667	10	1	24
3	0	4	2	3	5	3	1	2.667	1.333	1	4	10	1	53
4	0	1	3	2	4	3	0	3.667	4	1.333	1.333	9	1	28
3	0	3	1	1	3	4	1	2.667	3	2	3	12	1	45
4	0	1	1	1	1	6	1	5	2.333	2.667	1	11	1	48
4	0	1	1	3	1	5	1	2.333	2	1	1	10	1	59
1	0	4	1	2	3	5	0	4.667	4.333	1	2	8	1	29
4	0	2	1	2	4	3	1	3.333	4.333	3	2	8	1	23
3	0	4	3	3	5	6	0	2	2	2.667	1.667	10	1	46
1	0	2	1	3	3	5	1	4	3	1.333	2.333	10	1	19
4	0	1	1	1	1	6	0	2	1	1	1	10	1	56
2	0	1	1	1	3	6	0	4.333	1	1	1.667	12	2	49
2	1	2	1	2	4	2	1	1.667	2.667	2.333	2.667	6	2	31
4	0	1	3	3	4	6	0	4	4	1	2	10	1	61
4	0	3	2	3	4	3	0	3	2.667	1.333	1.667	12	1	40
4	0	2	1	1	5	3	1	4	3	1	2.667	11	1	56
4	0	2	3	3	4	6	0	2	2	1.333	1.333	11	1	64
4	0	3	1	1	3	5	1	3.333	2	1.333	4	10	2	44
4	0	1	1	3	1	2	1	3	2.667	1	1.667	8	1	42
4	0	1	1	1	4	3	1	5	5	1	2	6	2	38
4	0	3	1	1	4	1	0	2.333	3	2	3.333	8	1	53
3	0	1	2	3	3	6	0	1	1	1	1	8	1	37
3	0	3	1	3	4	2	1	4.667	5	4	4.333	11	1	63
4	0	2	3	3	3	6	0	2.667	2.333	1	1	11	1	62
4	0	1	2	3	4	6	0	1	2	1	1.333	11	1	60
4	0	2	2	3	3	3	0	4.667	2.667	1	4.667	11	1	56
4	0	1	1	1	2	3	1	3.333	4.333	1	2	9	2	35
4	0	4	1	1	2	3	1	4.333	4.333	3.667	4.333	10	1	41
1	0	4	1	3	1	2	1	1	1	1	3	10	2	57
1	0	2	1	1	2	3	1	3.667	4	2.333	3	10	1	68
4	0	2	1	1	2	1	1	4.667	3.333	1	2	11	1	55
4	0	3	2	3	1	6	0	3.667	3	1	2	10	1	43
3	0	1	1	1	5	4	1	4	4	1.333	1.333	9	2	33
1	0	1	1	1	4	6	0	3.333	3	1	3.333	7	2	64
4	0	2	1	1	4	4	1	4.333	2.667	1.667	4	11	2	38
4	0	2	2	3	3	2	0	3.667	2.333	2.667	3	10	2	38
4	0	3	1	3	4	3	1	3.667	3.333	1.333	2	11	2	48
4	0	2	1	1	1	6	1	4.667	4.333	1.667	2.667	7	1	35
4	0	3	1	1	3	4	1	4	3.333	1.667	2.667	12	2	56
3	0	3	2	3	5	2	0	4.667	4.667	1	2.333	9	1	34
4	0	4	1	1	5	1	1	3	4	3	5	11	2	38
4	0	1	2	3	4	6	0	3.333	4.333	2	1	10	1	51
4	0	3	1	1	2	2	0	4	3	1.333	1.667	9	2	27
4	0	2	1	1	2	5	1	3	4	1	1.333	10	1	51
2	0	2	2	3	4	6	0	2.333	3	1.333	1	10	2	58
4	0	1	2	3	4	3	1	2.333	3.667	1	2.667	11	2	59
4	1	1	2	3	4	5	1	1	1	1	1	8	1	60
4	0	2	2	3	4	5	1	1.333	1	1	1	9	1	53
4	0	2	1	1	2	3	1	4	2.667	1.667	2	10	2	25
4	0	4	2	3	4	4	0	4	5	4.333	5	10	2	34
4	0	3	1	1	1	3	1	3.333	5	2.333	1.667	10	2	47
1	1	4	2	3	3	2	0	4	4	1	1.667	9	1	36
4	0	3	1	1	4	3	1	4.333	4.333	1.333	4	8	2	25
4	0	4	2	3	5	1	0	2	1	1	4.667	10	1	32
4	0	4	1	1	3	4	1	2.667	3.667	1.667	2.667	10	1	52
4	1	4	1	1	4	1	1	4	4.333	1.667	4	9	1	70
4	0	2	1	1	4	6	1	4	4	2.333	1.333	11	1	45
4	0	1	2	3	4	1	0	1	2	1	4	12	2	54
4	0	2	2	3	5	3	1	3.333	2	1.667	1.333	10	1	59
4	0	2	2	3	4	5	1	2	3.667	1	2.333	10	1	54
4	0	3	2	2	4	2	0	3.333	2	1.333	1.667	11	2	48
4	0	3	1	1	4	3	1	3.333	2.333	1	3.667	10	2	37
4	0	2	1	1	4	4	1	4.667	4.333	2	2	9	1	30
4	0	1	3	2	1	2	1	2	4	3.333	3	7	1	21
4	0	1	2	3	4	4	0	4.333	3.333	1.333	1.667	11	1	23
4	0	3	1	1	4	2	1	2.667	2	2	4.333	9	2	19
4	0	1	2	1	5	1	1	4.333	2	1	3.667	9	1	37
2	0	3	1	2	4	3	1	4	3.333	3.333	4.667	10	1	46
3	0	1	1	1	2	2	0	1.667	1.667	1	3.667	9	1	76
1	0	4	1	3	5	2	1	5	3	1	2	11	1	50
4	0	3	2	3	4	2	1	4	1.667	1	2.667	8	1	33
4	0	2	2	1	3	4	1	4.667	2.333	2.333	2.333	10	1	44
4	0	1	2	3	2	6	0	2.667	2	1	2	11	1	51
3	1	4	1	1	4	1	1	1.667	1	1	1.667	11	2	44
4	0	1	1	1	1	6	0	4	3	1	1.333	9	2	42
4	0	1	2	3	2	4	1	3.667	3.667	1.333	2	10	1	57
4	0	3	1	1	2	5	1	4	2	1	1.333	11	1	46
3	0	3	2	3	4	4	1	1.667	1.667	1	2	11	1	41
4	0	1	1	1	4	2	0	2	1.333	1	4	9	1	51
4	0	3	1	1	5	5	1	3	2	1	1.333	11	2	35
4	0	3	2	3	4	3	0	4.667	2	1	2	11	1	34
4	0	2	2	3	5	4	1	2.333	3	1.333	3	11	2	44
3	0	2	3	3	1	6	0	3	4.333	1.667	2	11	1	48
4	0	3	3	2	4	2	0	3	4.333	2.667	2.333	10	1	31
3	0	1	3	3	3	5	0	3.333	4	1	1	8	1	31
2	0	4	1	1	4	3	1	4.333	4.333	1	2	10	1	61
4	0	1	1	3	2	3	1	1.333	2	1.667	1.333	9	1	58
4	0	1	1	1	1	5	1	3.333	2	1	1.667	10	1	54
4	0	3	1	1	3	4	0	3.667	3	1	3.667	10	1	43
4	0	2	1	1	2	3	1	4	4.667	2.667	3.333	10	2	24
3	1	4	3	2	4	6	0	4	2	1	2	9	1	35
4	0	4	2	3	2	2	1	3.667	3.333	1	1.333	10	2	29
3	0	2	1	1	5	4	1	4	2.667	2	2.667	10	2	50
4	0	2	1	3	3	5	1	4.333	4	1.333	1	8	1	57
2	0	3	1	1	2	4	0	4	4	1.667	2	11	1	54
4	0	2	1	1	1	6	1	2	1.667	1	2	11	2	49
4	0	2	1	1	5	3	0	3.333	1	1	3	10	1	37
3	0	2	2	3	5	3	0	3	4.333	1	3.333	8	2	48
4	0	2	2	3	4	4	1	1.333	1	1	2	9	2	52
4	0	2	2	3	2	3	1	3.333	3.333	1	2.333	9	1	29
4	0	2	1	1	2	6	1	2	2	1	1	10	1	45
3	0	2	2	3	2	4	1	4.333	4.333	1.667	1.333	10	1	33
3	0	1	3	3	1	6	1	2.333	4	1	1.667	11	1	63
4	0	2	1	3	4	2	1	3.333	2.667	2	3.667	11	1	41
4	0	3	1	1	2	6	0	4.333	2.667	1	2	10	1	56
4	0	2	2	3	4	5	1	5	5	2.667	2	7	1	52
4	0	3	2	2	5	3	0	2.667	5	1	2	9	2	56
4	0	3	2	3	4	2	0	2.667	2	1	2.333	10	2	51
4	0	3	1	1	2	5	1	1.667	1.333	1	1.333	11	1	63
3	0	2	2	1	2	5	1	4.333	4.667	3.333	1.667	12	1	62
4	0	3	1	3	4	3	1	3.333	2.333	1	5	7	2	55
4	0	1	2	3	1	6	0	4	3.667	2.667	4	10	1	33
4	0	2	1	1	5	5	0	4	4	2	3.667	10	2	50
4	0	3	1	1	3	4	0	2.667	2.667	1.333	1.333	7	2	35
4	0	4	1	3	4	3	1	3.333	2.333	1	3	11	1	38
4	0	3	1	1	2	3	0	3.667	4	2.333	1.667	10	1	34
4	0	2	2	3	4	4	0	4.667	5	1.667	2	10	1	30
1	1	4	1	1	3	3	1	2.667	2.333	1	3	9	1	30
4	0	3	1	3	3	3	1	2.667	2	1.333	3	10	1	48
4	0	2	1	1	4	4	1	4	3.333	1.667	2.667	10	1	44
4	0	1	2	3	5	6	0	3.667	2	1	2.333	11	1	53
3	0	2	1	3	3	6	1	3	1	1	1	9	1	53
3	0	2	1	1	4	3	1	5	3.333	1	2.333	8	2	28
4	0	1	1	1	1	3	0	3	2	1	2.333	10	1	27
2	1	3	2	2	3	3	1	2	2.333	2.667	2	5	1	21
1	0	4	1	1	1	1	1	4	2	1.333	3	10	2	54
3	0	4	3	3	1	3	1	4	3	1	3.667	8	1	58
4	0	1	2	3	3	6	0	1.667	1.667	1.333	1	11	1	51
1	0	4	2	3	4	6	0	4	4	1.667	2.333	7	1	24
4	0	3	1	1	4	4	1	1	2	1.667	1.333	11	1	40
4	0	2	1	1	5	2	1	3.333	2	1	3.667	11	2	43
4	0	3	2	1	5	3	1	2.333	1.667	1	2	10	2	44
4	0	1	2	3	3	6	0	2.333	1.333	2.667	5	12	1	20
1	0	3	1	1	3	3	1	3.333	2	1.333	4.333	9	2	35
4	0	1	3	3	2	6	1	4	2	1	1.667	6	1	47
4	0	1	1	1	1	2	0	3	3.333	1.667	2	6	1	32
4	0	1	2	3	1	5	0	2	2	1	2.333	10	1	46
4	0	1	1	1	2	3	1	4	5	1	1.667	8	2	28
4	0	1	2	3	2	6	1	2.333	2	1	1	9	1	49
4	0	2	1	3	4	1	0	5	4.667	2.667	2.333	9	1	36
4	0	1	2	3	5	3	1	4.333	2	1	1.333	6	2	22
3	0	3	2	3	2	5	0	4	1.333	1	2.333	11	1	35
4	0	2	2	3	3	3	1	1.667	2.667	1.333	1.667	5	2	49
4	0	3	2	3	2	4	0	4	4	3	3.667	6	1	60
4	1	4	1	1	4	2	1	2	3	1.667	1.667	4	2	25
4	0	1	1	1	1	6	1	3.333	1.333	1	1.333	11	1	53
4	0	1	1	1	1	5	1	5	4	1	2	9	1	49
4	0	1	2	3	4	4	0	3	2	1	1.667	8	2	28
4	0	3	1	1	4	1	1	3	3	1	1	7	1	37
4	0	2	1	1	3	4	1	3	2.667	2	2	9	1	41
3	0	1	1	1	2	4	0	2	4	3.667	2.667	11	1	30
4	0	2	1	1	4	2	1	4.333	4	3.333	3.333	10	1	32
3	0	3	1	3	3	6	0	2	2.667	1	1.333	10	1	52
4	0	1	2	3	5	1	0	4	3	1	2.333	11	1	44
4	0	1	2	2	5	3	0	2	3.333	1.333	3	5	1	42
4	0	1	2	3	5	3	0	3.333	3.667	1.667	3	11	2	45
3	0	3	1	1	3	5	1	3.667	1.333	1	1.333	8	1	59
4	0	3	1	1	4	3	0	4.667	3.667	1	3.667	9	1	27
4	0	3	2	3	4	5	1	2.333	1.667	1.667	1.667	10	1	55
4	0	1	1	3	2	5	1	1.333	2.333	1	1.333	9	1	53
4	0	2	1	1	2	6	0	3.667	5	3	1.333	9	1	38
4	0	1	1	1	2	6	1	3.667	2.333	1	1	11	1	48
4	0	2	1	1	2	4	1	4	4	1.333	2.667	9	2	34
3	0	2	2	1	3	3	1	2.333	2	1	1	8	1	50
4	0	3	2	3	3	5	0	3	4	1	2.333	8	1	56
4	0	1	1	1	1	6	1	4	2	1	1	11	1	48
4	0	2	1	3	2	3	1	4.333	4.333	1	2	10	1	26
4	0	1	2	3	2	5	1	3.333	2.333	1.667	2	10	1	33
4	0	2	1	1	1	5	1	3.667	1.333	1.333	2.667	10	2	60
4	0	3	1	1	3	3	1	5	5	2.333	3.667	7	2	38
4	1	2	1	1	3	3	1	3.667	3.333	2.667	2.333	11	1	43
3	0	2	1	1	2	4	1	3	4.333	2	1.667	10	1	24
4	0	2	2	3	2	4	0	3.333	5	1	1.667	10	1	28
4	0	2	1	1	3	3	1	3.667	3.667	2.333	2.333	10	2	36
4	0	1	1	1	5	4	1	3	2.333	1.333	1	8	1	57
4	0	1	1	1	3	5	1	3.333	3.667	2	1.333	7	1	56
4	0	2	2	3	1	4	0	2	2	1	2	7	1	63
3	0	2	1	1	5	4	1	4.333	4.333	1.333	2.333	9	1	41
2	0	3	1	1	2	4	0	2.667	3.333	1.333	2.333	7	1	63
4	0	1	1	1	4	1	1	1.667	2.667	1	1.333	8	2	50
3	0	2	2	3	4	1	0	3	5	4.333	3	10	2	22
4	0	2	1	1	2	4	0	4.667	4.333	2	1.667	9	2	39
3	0	2	2	3	5	4	1	3.667	4.667	3.333	3.333	8	1	27
4	0	2	2	3	4	4	1	2.667	1.667	1	1.333	8	1	50
3	0	3	2	2	4	2	0	2	2	2	2	4	1	34
1	0	2	1	1	5	3	0	1.667	2	1.333	1.333	9	2	64
1	1	4	1	1	5	1	1	5	5	3	5	9	1	53
4	0	1	1	1	3	4	1	3.333	4	2	2.333	8	1	35
4	0	3	1	3	5	3	1	3	1	1	1.667	10	2	50
3	0	2	2	3	3	6	1	4.333	5	3.333	2	7	2	25
4	0	1	1	1	3	4	0	2.667	2	1	2.667	9	1	22
1	1	4	3	3	3	4	0	4	1.333	1	1.333	10	1	41
2	0	3	2	3	5	3	0	4	4.333	1	3.333	10	2	29
4	0	2	2	3	4	5	0	3.333	3.333	1	2	10	1	44
4	0	2	1	1	3	4	1	3	3.333	1	1.333	4	2	27
4	0	4	1	1	1	6	1	1	1.333	1	1	4	1	58
4	0	2	1	1	5	2	1	2.667	3.333	2.333	2.333	7	1	42
3	0	3	1	1	4	5	0	2.667	1.667	1	2	10	2	63
3	0	3	2	3	4	4	0	2.667	2	1	1.667	7	2	39
4	0	1	1	1	2	6	1	4.333	5	1	1.667	11	1	37
4	0	1	1	1	2	4	1	3.667	3.667	3	3.333	9	1	51
4	0	1	1	1	3	3	1	2.667	3	1	1.667	8	2	37
4	0	3	2	2	3	3	0	2	2.333	2.333	1.333	9	1	29
4	0	3	2	3	1	4	0	2.667	3.333	3.667	3	10	2	24
4	0	1	2	3	1	6	0	1	1.667	4.333	5	9	1	34
4	0	2	2	1	4	2	1	2.333	2	1	1	8	1	32
3	0	1	2	3	1	6	1	3	3.667	2	1	10	1	63
3	0	1	2	3	2	6	1	4.667	1	1	1	10	1	33
3	0	3	2	3	4	3	1	3.667	2.333	1	3	9	1	32
4	0	1	1	1	5	3	1	1	1	1	4.667	10	2	59
4	0	2	2	3	4	3	0	2.667	2.333	1	3	9	1	42
4	0	1	2	1	4	2	1	3.667	4	2	1.667	9	1	25
4	0	2	1	1	2	2	1	1	2	1	2	11	2	38
3	0	4	2	1	5	5	1	4	4.333	4	3.667	9	2	32
1	1	4	1	3	3	3	1	3.667	3	1.667	2.333	8	1	43
1	0	4	3	3	5	3	0	2	3.333	1	3.667	10	1	50
4	0	3	2	3	2	4	0	2.333	2.667	1.667	1.667	5	1	53
4	0	2	1	1	5	3	1	2	2	1.333	2	9	1	36
4	0	1	1	1	4	4	1	2.667	1.667	1	1	10	1	40
4	0	2	1	1	2	3	1	4	4.667	3	2	10	2	22
4	0	2	1	1	4	2	1	3.667	3.667	1	3.667	9	2	24
3	0	1	2	3	3	6	0	2.667	2.333	1.333	2	11	1	34
4	0	2	1	1	4	3	1	2.333	1.333	1	1	8	1	26
4	0	1	2	3	3	5	0	4	5	1	2	11	2	57
2	0	3	1	1	4	2	0	2	2	1.333	1.333	6	1	33
4	0	2	2	3	2	3	0	4	3.667	3.333	3.333	8	2	35
4	0	2	1	1	5	4	1	3	3.333	2	3	11	1	32
4	0	3	1	1	4	4	1	4.333	3.333	1.333	1.667	10	2	33
4	0	3	1	1	5	3	1	3.667	1	1	2.333	9	1	42
4	0	3	1	3	1	3	1	4.333	3.667	1	1.333	10	1	46
4	0	1	2	3	3	6	1	3.667	2.333	1	1	9	1	48
4	0	3	1	1	5	2	1	2.667	2	1	3.667	10	2	34
4	0	2	1	1	2	5	1	4.333	3.333	1	1.667	10	2	33
4	0	1	2	3	5	3	1	1.667	1	1.667	1.333	9	1	59
4	0	1	1	1	1	4	0	4	4	2	1.333	9	1	29
3	0	2	2	3	1	4	0	5	5	1	1.667	10	1	33
3	0	3	2	3	2	3	0	4.667	4	1	1.333	10	1	49
4	0	3	1	1	4	3	1	4	2	2	3.667	10	1	37
3	0	3	1	1	3	1	1	2.333	1	1	3.333	9	1	51
4	0	2	1	3	3	6	1	2	2	1	1.667	9	1	67
4	0	1	1	1	2	4	1	4.667	5	1.667	3	9	1	51
4	0	1	1	1	3	6	1	2	2	1	1.333	8	1	52
4	0	1	1	3	4	5	1	2.667	2	1.667	1.667	9	1	68
4	0	2	1	1	4	2	1	3	4	1.333	2	10	1	36
4	0	1	2	3	5	2	1	4	4	1.333	1.667	4	2	24
4	0	1	1	1	4	4	1	3.333	2.333	1	1.333	5	2	31
4	0	3	2	3	4	3	1	2.333	1	1	2	8	1	40
4	0	3	1	1	4	4	1	2.333	3.333	1	2	8	2	53
2	1	1	1	1	2	4	1	3	1.333	1	4.333	9	2	54
4	0	1	1	1	5	3	1	4.333	2.333	1	1	10	1	54
3	0	1	2	3	5	1	0	3	1	1	2.333	10	1	53
1	1	3	1	3	3	5	0	2.667	3.667	2.333	2.333	6	1	49
4	0	3	1	3	5	6	1	4	4	2	3	11	1	49
4	0	4	2	3	5	2	0	3.667	4	3	4.667	9	2	33
4	0	3	1	1	4	3	0	4	3	1	1.667	7	2	40
4	0	1	1	1	2	5	0	3.667	4.333	1	1.667	9	1	23
1	0	4	1	3	3	1	0	4.667	4	2.333	4.333	9	1	30
4	0	1	1	1	2	6	0	4.333	4	1	1	9	1	50
4	0	2	1	3	3	4	1	3.333	2	1.333	2.333	9	1	61
4	0	2	2	3	1	6	1	2.667	4	1	1	7	1	60
4	0	2	1	1	4	3	1	3.667	4	1.333	1.333	9	2	28
4	0	3	2	3	4	2	1	3	4.333	2	2	8	1	45
3	0	3	2	3	4	3	0	3.667	2.333	1	2	10	2	60
4	0	4	1	1	5	3	1	4.333	4.333	3	4	9	2	27
3	0	2	1	1	4	6	0	4.333	5	2.333	1.667	8	2	29
4	1	4	2	3	4	2	0	1	2	1	1	8	1	40
2	0	2	1	3	4	3	1	4	4	3	3.667	10	1	46
4	0	1	1	3	5	4	1	3	1.333	1.667	2.333	10	1	60
4	0	4	1	1	5	1	1	2.667	4.333	1	2	8	1	49
4	0	2	1	1	4	4	1	3.333	2.667	1	2.333	8	2	54
4	0	1	2	3	2	6	0	5	5	1	1	9	1	55
4	0	2	1	1	4	6	1	2.333	2.667	1.333	1.333	6	2	55
4	0	1	1	1	3	2	1	3.667	3	2.333	3.667	7	1	36
4	0	1	2	3	3	6	0	5	3.667	2.333	5	10	1	40
4	0	2	1	1	2	4	0	2	3	3.333	2	11	1	50
1	1	4	2	3	3	1	0	4.333	3.333	3.333	2.667	10	1	39
4	0	2	1	1	2	6	1	3.333	3.667	1.667	1.667	8	1	64
4	0	2	2	3	2	6	0	2.667	2.333	1.667	2	9	1	61
4	0	1	1	1	2	6	1	3	4	1.333	1	6	1	52
4	0	2	2	3	2	6	1	3.333	3	2.333	1	8	1	59
4	0	3	1	1	3	2	1	4	2.667	1.667	2.333	10	2	29
4	0	1	1	1	5	1	1	2	2	1.333	4.667	9	1	38
3	0	1	2	2	3	6	0	2.333	2	1	3.667	6	1	44
4	0	3	1	1	2	5	1	4	4	3.333	1	8	1	35
4	0	2	1	1	3	3	1	1.667	1.667	1	1.667	10	1	45
4	0	2	2	3	5	4	1	3	2.333	1	2.667	10	1	53
4	0	1	2	3	4	5	1	2.667	2	1	2	11	1	52
4	0	1	1	3	2	6	0	3	1	1	1	9	1	69
1	0	1	3	2	1	6	0	3.667	4.667	1.667	1.333	8	1	52
4	0	2	1	1	3	1	1	1.333	2	1.333	1.667	8	2	22
4	0	1	2	3	3	6	1	4	4	4	4	6	1	39
3	0	2	2	3	3	3	1	4	4	3.667	3.667	9	1	30
4	0	2	1	1	5	1	1	4	4	2.667	3	10	2	47
4	0	2	2	3	4	5	1	2.333	2.333	1	1	11	1	53
3	0	2	2	3	3	6	0	3.333	2.667	2	1.333	8	1	33
4	0	2	1	3	4	1	0	2.333	3.333	1.333	3.333	9	2	38
4	0	1	1	1	4	4	0	4	3.333	1	1	5	2	25
4	0	1	2	3	1	5	1	4	3	1	1.667	11	1	53
4	0	1	1	1	3	3	1	2.667	4	1	1.333	10	1	55
4	0	3	1	1	3	4	0	2	3.667	1.333	1	8	1	33
4	0	1	1	1	2	5	1	4	4	1.667	1.333	9	2	29
4	0	1	1	1	5	3	0	4	4	1	1.667	10	2	35
1	0	1	2	3	4	3	0	1.667	2.333	1.333	2.333	8	1	46
4	0	1	2	3	3	3	0	3.667	5	3.667	1	8	1	35
1	0	2	1	1	3	2	0	2.667	3	1.667	4.333	10	1	42
4	0	1	1	3	1	5	1	2	2.667	1	1.333	10	1	21
4	0	3	1	3	4	3	1	4.667	2	1	2	10	2	43
4	0	1	2	3	3	4	0	2.667	2	1	2.333	9	1	20
4	0	2	1	1	2	3	0	4	2.333	1.333	1	10	1	24
3	0	2	2	3	3	2	0	3	2.333	1	2	9	1	33
4	0	3	1	1	1	3	0	4	4.333	2.667	2.667	9	1	30
4	0	1	1	1	4	4	1	4.667	4	1.333	1	6	1	62
4	0	1	2	3	1	6	1	4	2.667	1.333	1.333	7	1	48
4	0	2	1	1	2	6	1	4	4	1	1	10	1	36
3	1	2	2	3	2	5	1	4.333	4	1	1	10	1	30
4	0	1	2	3	3	5	1	2.333	1.667	1	1.667	10	1	56
4	0	1	1	1	1	6	1	3	1	1	1.333	9	1	60
4	0	2	2	3	5	4	1	2	2.333	1	1	7	2	62
4	0	2	1	1	5	3	1	5	5	1.667	2	9	1	26
4	0	2	2	3	3	4	1	4	4	3	2.333	10	1	34
3	0	3	2	3	4	6	1	3	4.333	1	1.333	9	2	39
4	0	2	2	3	5	4	0	4	2.333	1	1.667	9	1	36
4	0	1	2	3	2	5	1	2.333	2	1	1.667	10	1	48
2	0	2	1	1	2	6	1	4	4	2.333	2.667	10	1	32
3	0	4	2	2	5	4	0	4.667	4.333	4.667	4.667	10	1	28
4	1	1	1	2	2	3	1	4.333	4	3.333	4	9	1	54
3	0	1	1	3	1	5	0	5	4	2.333	1	9	1	41
1	0	4	1	1	3	2	0	2	2	1.333	1.667	6	1	65
4	0	2	2	3	5	4	0	3	4.333	1	3	7	2	65
4	0	1	1	1	4	5	1	3	1.333	1	3.333	6	2	56
4	0	3	1	3	3	6	1	2	1	1	1	9	1	56
4	0	1	1	1	5	3	1	2	1.667	1	1.333	7	2	44
4	0	2	2	3	4	3	1	3	5	3	2	10	2	60
3	0	2	1	3	2	4	1	2.667	2	1.333	2.667	8	1	58
4	0	1	2	1	5	3	1	1.667	4.333	1.333	2.333	6	2	55
4	0	2	1	1	2	6	1	4	1.667	1	1.667	7	2	47
4	0	1	1	3	3	5	1	2.333	2.333	1.667	1.667	4	1	76
3	0	2	2	3	3	1	0	3	3.667	1.333	2.333	8	1	23
3	0	3	1	3	2	5	0	4	2	1	2	10	1	49
3	0	1	2	3	1	6	0	1.333	1	1	1	12	2	60
4	0	1	2	3	2	2	0	1	1	1	2.333	9	2	46
4	0	1	2	3	4	6	0	3.333	3	1	1.333	10	2	48
3	0	1	1	3	4	3	0	3.333	4	2	1.333	6	1	59
3	0	1	2	3	1	6	0	3.333	2	1	1	6	1	49
1	0	2	2	3	3	6	0	2.667	3	3	2.667	10	1	43
4	0	2	2	3	1	5	0	3	1	2	2	8	1	53
4	0	1	1	1	3	4	1	4	2	1	1.667	6	1	31
4	0	1	1	1	2	4	1	4.667	3	1.333	2	8	1	24
4	0	1	2	3	4	3	1	1.667	1	1	4	9	1	44
4	0	3	2	3	3	3	1	1.333	1	1	1.333	6	1	40
4	0	2	1	1	3	4	1	4	3.333	2	1.667	8	1	38
4	0	1	1	1	3	4	1	1.667	1.667	1	2	6	1	63
4	0	2	1	1	1	4	0	1.667	1.667	1	2	8	2	64
4	0	3	1	3	4	1	1	5	2.667	1	2.333	7	2	49
3	0	1	2	3	3	6	0	1	3	1.667	2	6	1	40
4	0	1	2	3	5	3	0	2	2	2.333	2.333	6	1	59
4	0	1	2	3	4	6	0	3	4	2	1.333	7	2	47
4	0	1	1	1	1	4	1	2.333	2	1	1	5	2	39
3	0	1	1	1	3	5	1	4.333	3.333	1	2.333	10	1	30
4	0	4	1	1	4	2	1	1.333	3.333	1	2	8	2	55
4	0	2	2	3	1	5	0	3.333	3	1	1	9	1	57
4	0	2	1	3	4	4	1	3	4.667	2	4.667	8	2	59
4	0	2	1	1	3	3	1	4	4	2	2.667	9	1	31
4	0	1	1	1	4	4	1	3.667	1.667	1	2.333	7	2	34
4	0	1	1	1	3	6	1	3.333	3.333	1	1	7	2	27
4	0	1	2	3	5	2	1	2.667	2	1.333	4	9	2	28
4	0	2	2	3	4	5	0	1.667	2	1	2	9	2	36
4	0	1	1	3	3	6	1	1	1	1	1	9	1	66
4	0	2	2	3	4	6	0	5	1	2	4.333	11	1	66
4	0	1	1	1	2	3	0	4	3	1	1.667	9	2	30
3	0	4	2	3	3	2	0	1.333	2	1	1	8	1	50
4	0	1	2	2	5	3	0	1.667	2	1	2	9	2	51
4	0	2	1	3	2	6	1	2.667	4	1.667	1.667	7	1	34
4	0	1	1	3	2	6	0	3.333	1.333	1.333	2.667	9	1	53
2	0	2	2	3	4	5	1	3.333	2.333	1.667	2	7	2	50
4	0	1	2	3	3	5	1	2	2.667	1	1	2	1	39
4	0	2	2	3	3	6	0	2.667	4.667	3.333	2.667	9	1	52
4	0	1	1	1	4	3	1	2	3.333	2.333	1	11	1	44
4	0	1	2	3	3	5	0	2.667	2	1	1	6	2	45
4	0	1	1	1	1	5	1	2.667	4.667	2	1	8	1	32
4	0	1	1	1	3	6	1	5	5	1.333	5	8	1	23
4	0	1	1	1	3	3	1	4	1.667	1	1	7	1	44
3	0	2	2	3	1	6	0	2	3.667	1.667	2	10	1	53
1	0	3	1	3	5	4	0	3.667	4	3.333	2.333	7	1	23
4	0	3	2	3	4	3	0	3.667	2.667	2.333	2.333	11	1	35
4	0	3	2	3	3	3	0	4	4.333	1.667	1.333	7	1	24
4	1	1	2	3	2	4	1	3.667	5	4.667	3	5	1	19
4	0	2	1	1	3	5	1	4.333	4.333	1	1	7	1	35
4	0	1	1	1	4	3	1	3.333	2.333	1	1.333	7	2	29
4	0	3	2	3	2	6	0	3.333	3.667	1.667	3.333	8	1	32
4	0	1	2	3	3	5	1	4.333	4	1	2.667	8	2	38
4	0	2	1	1	4	3	1	2.333	3.333	2.333	3.667	7	2	32
4	0	2	1	1	2	3	0	2	2	1.667	2	8	2	26
4	0	1	1	1	3	4	1	2	1	1	1.667	7	1	66
4	0	2	1	1	2	5	0	3	2	1	2.667	9	2	65
1	0	4	1	3	4	3	0	2.667	2	1.667	2	6	1	52
4	0	1	2	3	5	2	0	2.333	2	1	2	8	2	56
4	0	1	2	1	2	6	1	2.667	2	1	1.333	9	1	71
4	0	3	1	3	5	3	1	1.667	1.667	1.333	1	8	1	50
4	0	3	1	1	5	3	1	1.667	2.667	1	1	9	1	57
4	0	3	1	1	4	4	1	3.333	4	2	2	10	2	52
1	1	4	3	3	3	3	0	3.333	4	2.333	2.667	10	2	51
4	0	1	1	1	2	5	1	3	3	1	2.667	8	2	57
4	0	2	1	1	5	3	1	3	2	1	3.333	9	2	43
4	0	1	2	3	3	5	0	2	1.667	1	2.333	9	1	62
4	0	3	1	1	4	3	1	2.667	2.333	1.333	1.333	7	2	38
4	0	4	1	3	4	3	0	3	4	3.667	1.333	6	1	37
4	0	3	2	3	4	4	0	3.667	2	1	1.333	6	1	37
4	0	2	1	1	2	5	1	2.667	2.667	1.667	1.667	7	1	25
4	0	1	1	1	2	5	1	1.333	1.333	1	2.333	8	2	36
1	0	3	2	3	4	4	0	4	4	1	1.667	9	1	35
4	0	1	1	1	3	5	0	3.333	4	1	1	9	2	53
4	0	2	1	1	2	4	1	4	4	1.333	1	8	1	34
3	0	4	2	3	3	2	0	3	2.667	2.333	2.333	9	1	37
4	0	1	1	1	5	1	1	3.333	2	2	2.333	8	1	66
4	0	1	2	3	3	6	1	2	2.667	1	1	9	1	36
4	0	2	1	1	2	5	1	1.333	2.333	1.333	1.667	10	1	25
2	0	2	2	3	1	4	1	2	2.333	1	3.667	8	2	44
1	1	4	2	3	3	3	0	2.667	1.667	1	1.667	7	1	56
4	0	1	1	3	4	4	1	2.333	2.667	3.333	3	10	1	43
4	0	1	1	1	2	6	1	2.333	2	1.333	1	5	1	61
4	0	3	2	3	4	6	0	3	4	1	1.667	9	1	30
4	0	3	2	3	5	2	1	2.667	5	1	1	9	2	44
1	1	4	1	1	3	3	0	2	2.667	1.333	3.333	8	1	60
4	0	3	1	1	4	4	1	5	4	1.333	2.333	9	2	33
3	0	4	1	1	4	2	1	3	4	3	3.333	8	2	26
4	0	2	1	1	3	2	0	2.667	2	1	3	7	2	48
4	0	2	2	3	3	6	1	2.667	1.333	1	1	7	1	61
4	0	1	1	1	4	3	0	4	3.333	1.667	1.333	7	1	26
3	0	1	2	3	2	5	0	4	4.333	1	2	8	1	29
3	0	2	1	1	2	5	1	2	1.667	1	1.333	6	1	43
4	0	2	2	3	1	6	1	3.333	3	1	1.667	6	1	52
3	0	3	1	1	4	2	1	2.667	3	1	1	10	1	39
4	0	3	1	1	4	2	1	2.667	4	2	3	9	1	51
3	0	3	2	3	5	3	1	2.333	2	1.333	1.667	7	1	39
4	0	2	1	1	4	3	1	4.667	4.333	1	1.667	8	1	51
3	0	2	1	3	2	4	1	4.667	5	1	2	7	1	27
4	0	1	1	3	2	5	0	3	3	2.333	1	8	1	52
2	0	1	2	3	3	5	1	4	3	1.667	1	10	1	46
1	0	4	2	3	3	3	1	3	4	1.667	1.667	6	1	69
4	0	3	2	3	4	3	1	2.333	1.667	1.667	2	10	1	53
4	0	4	3	3	3	5	1	1.667	3	1	3.667	7	2	33
4	0	3	1	1	3	2	1	4.667	5	1	1	8	2	48
1	0	3	1	3	3	4	0	2.333	1.333	1.667	1.667	5	1	66
4	0	3	2	3	4	4	1	3.667	2.667	1.333	1.333	10	1	57
4	0	2	1	1	4	2	1	2.333	1	1	2.333	8	2	51
4	0	2	1	1	4	2	1	3	3.667	1.667	2	10	2	31
4	0	3	2	3	4	3	0	1.667	2	1.333	2	8	1	46
4	0	1	1	1	2	5	1	2.333	2	1	1.667	9	2	58
4	1	4	1	1	5	2	1	4.667	4.667	1	3.333	10	2	27
4	0	1	1	3	5	1	0	3.667	3.333	2	4	10	2	48
4	0	3	1	1	3	5	1	3	1.667	1.333	1.667	7	1	50
3	0	1	2	3	2	5	1	3.333	1.667	1.333	1	7	1	50
2	0	1	3	3	5	1	0	1.667	3.667	1	3.667	7	1	45
4	1	4	1	1	5	3	1	5	5	3.333	5	6	1	31
4	0	4	1	1	5	2	0	2	1	1	1.667	10	2	41
3	0	3	2	3	5	6	0	3	2	1	1.333	9	2	39
4	0	2	1	3	5	5	1	4.667	2	1	1	10	2	55
1	1	3	1	1	3	4	0	2	1.333	1.333	1.667	9	1	58
4	0	3	1	1	4	4	1	4.667	4	1.667	3	9	1	54
4	0	2	2	3	5	3	1	3.333	3.333	1	2	8	2	28
4	0	2	1	1	4	3	1	2.333	2.667	1	1.667	5	2	37
3	0	2	2	2	2	6	0	1.333	1	1	1	10	1	56
4	0	1	1	1	3	5	1	3.667	3	1.333	4.333	8	1	20
4	0	1	2	2	5	3	1	4	4	2.333	1.667	8	1	51
4	0	1	1	1	4	3	0	4	4.333	2.333	2.333	4	1	41
1	1	4	1	1	3	4	0	3.333	3.667	1.667	1.333	7	2	29
4	0	3	1	1	1	5	1	2	2	1.333	1	7	1	50
4	0	2	2	3	1	3	0	4.667	5	3.667	2.333	9	1	31
4	0	1	2	3	4	3	0	1.667	2.667	2.333	1	6	1	41
4	0	2	1	3	3	2	1	4.667	4.333	1	1	9	1	28
1	1	4	3	2	3	3	1	2.667	2.667	2.667	2.667	6	1	33
4	0	2	1	1	2	6	0	2.333	2.333	1.667	1.667	8	1	60
4	0	1	1	1	2	6	1	1	1	1	1	6	1	48
4	0	1	1	1	3	4	1	3.333	4	1.667	1.667	9	1	56
4	0	2	1	1	3	3	1	3.667	4	1	3	9	2	62
2	0	3	1	1	4	3	1	2	2	1.333	2	7	2	47
4	0	3	1	1	2	4	1	2	2	1	1.333	6	1	41
4	0	3	1	1	2	5	1	2	1	1	1	8	2	47
4	0	2	1	1	3	4	1	3.667	2	1.667	1.333	8	2	41
4	0	1	1	3	3	4	1	2.667	3	1	3	9	2	44
1	0	4	1	1	1	3	1	1.333	1	1	1.667	4	2	23
4	0	2	1	1	2	5	0	1.667	2	1	1.667	7	1	52
4	0	2	1	1	3	3	1	3.333	4	1	1.667	10	2	40
4	0	1	1	1	2	6	1	3	2	1	3.333	8	2	33
2	0	2	1	1	1	6	0	3.333	5	1.667	1.333	9	2	25
4	0	4	1	1	4	2	1	3.667	2.667	1.333	3.333	9	1	47
4	0	2	2	1	2	3	0	3	2	1	1.667	10	1	35
4	0	4	1	1	4	2	1	2	2	1	2	8	1	50
4	0	2	2	3	2	6	1	3.333	3.333	1.333	1.667	6	1	52
4	0	1	2	1	4	5	0	2.667	3	1	2.333	8	2	44
4	0	3	1	1	2	5	0	3.333	2.333	1.333	1.333	6	2	30
4	0	2	2	3	3	6	1	3	3	2.667	3	11	1	34
4	0	2	1	3	4	4	1	4	4	3.333	2.667	8	1	44
4	0	3	2	3	2	2	0	3.333	3.333	1.333	2	5	2	41
2	0	3	1	1	2	4	1	2.667	4	1	1.333	9	1	23
4	0	3	1	3	3	4	1	2.667	1	1	2.667	8	2	45
3	0	1	1	1	1	5	0	2.667	2	1.667	1.667	9	2	45
4	0	2	1	1	4	4	1	3.667	5	1	4.667	8	2	35
4	1	3	2	3	3	6	1	2.667	1	2	3.333	10	1	40
4	0	3	3	2	5	1	0	3.667	4	1.333	1.333	7	1	27
4	0	3	1	1	4	2	1	2.333	4	1	3.333	10	1	45
4	0	1	2	3	4	4	0	1.667	1.333	1	1.333	5	2	54
4	0	2	1	3	3	4	1	3.333	2.333	2.333	3	8	2	59
1	0	2	1	3	3	3	0	3.667	2.667	1	2.667	9	1	53
2	0	4	1	1	2	3	0	4	3	1	2.333	10	2	30
2	0	3	2	2	4	3	0	2	2	2	2	7	1	32
4	0	2	1	1	2	2	0	5	4.667	1.667	4.333	8	2	24
4	0	1	1	1	5	5	0	3.667	4	2	1.333	7	2	57
4	0	1	2	3	4	5	1	3.667	3.667	1	1.667	8	1	65
4	0	2	2	1	4	3	1	2.667	5	1.333	1	9	1	58
4	0	1	2	3	4	5	0	2.333	1.333	1	2	7	1	49
3	0	3	2	3	5	2	1	2.667	2	1	1.667	7	1	60
4	0	2	1	3	4	5	1	2	2	1	2	10	1	56
4	0	2	1	1	3	4	1	3.333	2.667	1.667	1	5	1	58
4	0	2	1	3	2	5	1	3.333	3	1.667	1	9	1	77
4	0	1	1	3	2	4	1	1.667	4	1	1.667	8	1	55
4	0	1	2	1	4	2	1	3.667	2.667	1	3.667	8	2	37
4	0	2	1	1	4	2	1	3.333	4.667	2	3.333	10	2	57
4	0	2	2	3	2	5	1	2	1.333	1	2	8	1	55
4	0	2	1	1	3	6	1	1.667	1.667	1.333	2.667	6	2	48
2	0	4	2	1	4	3	1	3.667	2.333	1	3	8	2	46
4	0	2	1	1	4	5	1	3	3.333	1	3	7	2	59
4	0	2	2	3	4	4	0	3.667	3.333	1	1.333	10	2	40
4	0	1	2	3	3	1	0	4.667	5	1	1.667	9	2	35
4	0	3	1	1	4	1	0	4	3.667	2	2	10	2	22
4	0	3	1	1	1	6	0	2	1	1	1	7	2	48
4	0	1	2	3	3	6	1	4	3.667	1	1	10	1	50
2	0	1	2	3	1	6	0	1.667	2	1	1	9	1	61
4	0	1	2	3	2	5	1	4	5	1	2	4	1	32
2	0	2	2	2	5	4	1	3	4	2.333	2.333	7	1	25
4	0	2	1	1	5	2	1	4	3.667	2	2	7	2	35
4	0	3	2	1	4	3	1	3.333	4.333	1.333	1.667	7	1	34
4	0	1	1	1	3	3	0	2	2	1	1.333	6	2	40
4	0	1	1	1	2	6	1	4	5	1	1	10	1	25
4	0	2	2	2	2	4	0	3.667	4.667	1.333	2.333	7	1	30
4	0	3	1	1	4	3	1	4	2.667	1.667	2.667	7	2	32
4	0	3	1	1	4	3	1	3.333	4	4	2.667	7	2	22
4	0	2	1	1	3	4	1	3	2	1	2	6	2	39
4	0	2	2	3	3	4	0	2.333	2.333	1	4	10	1	37
4	0	1	1	1	2	3	0	3	3.333	1.333	4.667	9	1	42
4	0	3	2	3	2	3	0	4	1.667	3	2.667	5	1	46
2	0	3	1	1	4	3	1	3.667	3	1	1.667	6	1	24
4	0	3	1	3	4	6	1	4	2.667	1.333	2.667	7	1	23
1	0	3	1	1	3	1	0	3.333	4	1.333	2	8	1	52
4	0	1	1	3	5	3	1	4.333	4.667	2.667	3	7	2	66
4	0	2	1	1	4	4	1	2.667	2.333	2	1.667	7	1	34
4	0	1	2	3	3	6	0	3.333	3.333	1.333	1	4	1	80
4	0	2	1	1	3	4	1	4.333	3.333	2	3	8	2	39
1	0	3	1	3	3	5	0	1.667	2	1	2.333	6	2	42
4	0	2	1	3	4	3	1	2	1.333	1	1.667	6	1	58
1	0	4	1	3	5	1	1	2	1	1	3.333	4	2	55
4	0	1	2	3	3	6	1	3.667	2.333	1	1	6	1	64
3	0	2	2	3	3	5	0	1.667	1.333	1	1.333	9	2	60
4	0	2	1	1	5	3	1	2.667	2	1	1.667	7	2	51
3	1	1	1	1	3	3	1	4	4.667	2.333	3.333	9	2	35
4	0	1	1	1	1	6	0	3	2	1	1	8	1	51
4	0	2	2	1	1	6	1	1.667	2.333	1	1.333	8	1	40
3	0	4	2	2	4	4	1	3.667	3.333	1.667	1	8	1	49
4	1	3	1	1	4	3	1	2	2.333	1	1	9	1	53
4	0	2	2	3	2	2	0	2.667	3.667	1.667	1.333	7	2	38
4	0	2	1	1	2	5	1	1.333	2.333	1.333	1.333	6	1	29
4	0	3	1	1	4	2	1	4	4	3.333	3	9	1	34
3	1	3	1	3	3	4	1	2	2	1	1	8	1	38
4	0	2	1	2	4	6	0	3	4	1	1	5	1	50
1	0	2	1	1	3	3	1	1.667	3.333	2.333	1.333	6	1	48
2	1	2	2	1	1	2	0	2.333	4	3	3.333	11	1	22
4	0	1	2	3	4	4	1	3.333	2.667	1	1	7	2	43
3	0	2	2	3	2	3	0	3.667	3.333	1.333	3	9	1	34
4	0	2	1	1	1	6	0	5	3.333	1	1.333	8	2	32
4	0	1	1	1	2	4	1	3.333	1.333	1	1.667	9	1	49
4	0	2	2	3	4	4	0	2.667	2.667	1	2	5	1	54
1	0	4	1	1	4	3	1	2.667	3	1	1.333	7	1	40
4	0	2	1	3	4	3	1	3.333	3	1	3.333	7	1	48
4	0	1	1	1	5	3	1	3.667	3	1	1	9	1	39
4	0	2	2	1	5	6	0	2.333	2.667	1	1	5	1	37
4	0	3	1	1	5	1	1	1	2.333	2.333	1.667	10	1	54
4	0	2	1	1	5	4	1	1.667	2	1	1	9	1	50
4	0	1	1	1	4	3	1	1.667	2	1	1.667	4	2	35
4	0	3	3	1	5	1	1	2	1	1	2	8	1	51
4	0	1	2	3	4	6	0	1	1	1	1	9	2	57
3	0	1	2	3	2	3	0	2.667	2	1	2	9	2	57
4	0	2	1	3	1	6	1	2.333	3	1	1	11	1	43
4	0	2	1	1	4	4	1	3.667	2	1	1.333	6	1	41
4	0	2	2	1	4	3	1	3.667	1	1	1	9	1	48
4	0	2	1	1	4	5	1	2.333	1.667	1	1	5	1	64
4	0	1	1	1	4	3	1	1	1.333	1	1.333	7	1	58
4	0	2	1	1	1	6	1	3	4	2	2	7	1	50
4	0	1	1	1	4	4	1	4.333	2.667	1.667	2.667	9	2	41
4	0	2	1	1	4	2	1	3	4	4.333	1.333	9	2	21
3	0	2	2	3	3	6	1	1.667	1.667	1.333	1	6	1	53
4	1	2	1	1	3	2	1	2	4	1	1.333	6	2	35
4	0	1	2	3	4	3	0	3	2.667	2	2	8	2	59
1	0	4	1	3	5	1	0	4.667	3.667	1.667	5	3	2	22
3	0	1	2	3	3	6	0	3.333	3	2.333	1.667	9	1	52
4	0	2	1	1	1	5	1	3.667	3.667	1	1.333	5	1	47
4	0	2	2	3	4	5	0	1.667	2.333	1	1	6	1	52
2	0	1	3	3	1	6	1	3.333	2	1.333	1.333	8	1	60
1	0	3	1	1	2	2	0	4	2	1	3.333	9	2	33
4	0	3	1	1	2	4	1	4	4	1	1.667	9	2	25
2	0	1	3	3	5	4	0	4	3	3	2	8	2	39
4	0	2	3	3	5	4	1	2.333	1	1	2	9	1	59
4	0	2	1	1	4	4	1	2.667	2.333	1	1.667	5	2	42
4	0	4	2	1	5	2	1	3	3.667	2.667	2.667	8	1	23
4	0	2	2	2	2	3	1	2.667	4	5	2	9	1	51
3	0	2	2	2	3	6	0	3	4	2.333	1	9	1	57
3	0	2	2	3	1	3	0	4.333	5	4	4.333	9	1	48
4	0	2	1	1	4	3	0	2	2	1.667	1.333	6	2	26
4	0	1	1	1	2	2	1	2	1.667	1	1	4	1	23
4	0	3	2	3	3	6	1	3	4.333	2.333	1	10	1	50
1	1	4	2	3	2	4	1	3.333	2	1	2	7	1	50
3	0	3	1	1	5	2	1	4	4	1.667	4	8	2	50
4	0	1	2	3	4	5	1	2.667	2	1	1	6	1	41
4	0	3	1	1	4	4	1	3.333	2.667	1	2	10	1	49
4	0	2	2	3	4	3	0	4.333	3	2	3	9	1	37
4	0	2	1	3	3	4	1	4	4	1	1.333	5	1	44
3	0	1	2	3	3	4	0	4.333	4.333	4.667	3.667	7	1	25
3	0	1	2	3	2	5	0	2.333	1.667	1	2	9	1	64
1	0	2	1	1	3	6	1	4	2	1.333	1	8	1	37
4	0	1	2	3	2	6	1	2.667	3.333	1.333	1.333	8	1	48
4	0	2	2	3	5	4	0	2.333	2.667	1	4.667	9	1	52
3	0	2	1	3	4	3	1	4	2.333	1	2	10	2	41
4	0	2	2	3	2	6	0	2	1.667	1	1.667	9	1	31
4	0	1	1	1	2	6	1	1.667	1.667	1	1.333	8	1	57
4	0	2	2	3	5	2	0	3	4	1	1	7	1	34
2	0	3	2	3	5	2	1	4.333	1	1	1.667	11	1	56
3	0	2	2	3	1	3	0	4.667	3.333	1	2	9	2	38
4	0	2	1	1	4	4	0	1.333	1.667	1.667	1	7	1	32
4	0	2	1	1	4	4	1	4	4	2.333	2	5	1	38
4	0	3	2	3	5	3	1	4.667	4	1	2	11	2	28
4	0	2	1	1	4	2	1	4.667	4	2.667	4.667	7	2	22
4	0	4	1	1	5	1	1	1.667	1.667	1	1.667	8	2	46
4	0	2	3	3	5	4	0	5	2.667	1	2	9	2	44
4	0	3	1	1	5	1	1	2.667	1.667	1	2.333	3	1	34
4	0	1	1	1	2	4	1	2.333	2.333	1	2	6	2	35
4	0	2	1	1	5	3	1	2.333	2	1	1.667	8	2	43
4	0	1	2	3	5	5	0	4.333	4.667	3.333	2	10	1	53
4	0	3	1	1	1	4	0	4.333	1.333	1	2.667	8	1	51
4	1	4	2	3	5	4	0	4	2.333	1	2.333	8	1	47
4	0	2	1	1	2	3	1	4.333	4.333	2	2	10	1	54
4	0	2	1	1	4	6	1	2.333	2.667	2.333	1.333	8	1	38
4	0	2	1	2	3	6	1	3.333	3.667	1	1.667	8	2	36
4	0	3	2	3	5	3	0	3.333	4	2.333	1.333	5	1	23
4	0	2	2	3	2	6	0	3.333	2.333	1	2	10	2	38
3	0	2	2	3	2	4	0	4.333	1.667	1	3	7	1	33
4	0	1	2	3	4	3	1	3	3.667	3	2.333	4	1	25
4	0	1	1	1	3	2	1	3.667	1	1	1	6	1	32
4	0	4	1	3	4	2	1	3.667	4	2.333	4.667	7	1	50
4	0	3	1	1	3	3	1	3	1.667	1.667	2	6	1	51
4	0	1	1	3	3	3	1	2	1.667	1	2.333	6	2	48
4	0	1	1	1	2	4	1	2.667	2	1	1	7	1	65
4	0	2	1	1	4	4	1	4	3	3	4	4	1	49
4	0	3	1	1	3	6	1	1	1.333	1	1.333	6	1	55
4	0	4	1	1	4	3	1	1.667	2	1	1	5	2	58
4	0	2	2	3	3	5	1	2	1	1	1.667	9	2	50
4	0	2	2	3	5	3	1	4	3.667	1	3.667	7	2	24
4	0	2	2	3	2	6	0	1.667	2.667	1	1.333	9	1	30
4	0	1	2	3	4	6	0	5	5	1.667	1.667	8	1	45
4	0	2	1	1	3	6	1	4.333	4.667	1.667	1.667	9	2	52
4	0	4	2	2	1	6	1	2	2	1	2.667	7	1	59
3	0	3	2	3	2	6	1	3.667	2	1	1	6	1	47
4	0	1	1	1	4	4	1	1.667	1.667	1	2.333	7	2	34
4	0	2	1	1	2	4	0	3	3.667	1	3	8	2	33
4	0	2	1	1	3	5	0	2	2	1	2	7	2	49
4	0	4	2	3	3	2	0	2.667	2	1	3	8	1	59
4	0	2	1	1	3	2	1	5	4	1	4	10	2	28
4	0	1	1	1	5	6	1	3.333	3	1	1.333	6	1	49
4	0	1	1	1	3	4	1	2	2	1	2	9	2	47
4	0	2	1	1	3	4	1	3	4.333	2	2	8	2	26
4	0	1	1	1	2	5	1	3.667	3	1	1.667	6	1	24
4	0	1	1	1	4	3	1	3	2	1	2	6	1	33
4	0	2	1	1	4	5	0	2	2	1	1.667	6	1	38
4	0	2	2	3	5	3	1	3.333	4	3	1	7	1	23
4	0	1	2	3	4	4	0	3.667	3.333	2.333	1.667	7	2	66
4	0	2	2	3	4	3	0	4	3.667	1	2	7	2	55
4	0	1	1	1	4	5	1	4	4	1	1	9	1	46
4	0	1	2	2	5	2	1	3.333	2	1	2.333	8	1	42
3	0	1	1	3	4	4	1	4.333	4	2.333	1	5	1	54
4	0	3	1	1	2	3	1	2	2	1	1	7	2	25
1	0	2	1	1	4	5	0	3	2.667	1.333	2.333	6	2	55
4	1	1	1	3	2	2	1	1.667	2	1.667	1.333	5	2	58
4	0	1	2	3	2	6	1	4	3	1	1	9	1	48
4	0	3	1	1	3	5	1	3	4.333	1.667	2	7	1	53
4	0	1	1	1	4	6	1	1.333	2	1.333	1.667	7	1	43
4	0	3	2	3	5	3	1	3.333	2.667	1	1.333	8	2	44
3	0	1	3	3	3	6	1	2.333	2	2	1.333	4	1	42
4	0	1	2	3	2	4	1	2.667	4	1.667	2.333	5	1	44
1	1	4	1	1	4	2	1	2	2.667	2.333	2.333	8	1	34
4	0	3	1	1	4	3	1	1.667	1.333	1	2	7	1	48
3	0	2	1	1	2	3	1	2.667	2	1.333	1.667	6	2	28
4	0	3	1	1	5	4	1	3.333	2	1	1	6	1	47
3	0	1	1	1	4	6	0	1.333	2	1	1	9	2	67
4	0	2	1	3	1	5	1	1	1	1	1	8	1	57
4	0	2	1	1	1	4	1	1.667	2	1.333	1	6	1	49
3	0	3	2	3	2	2	0	4	4	1	2.667	5	1	47
3	0	2	1	3	2	4	1	2	1.333	1	1.667	6	1	66
4	0	1	1	1	3	6	1	3	3.333	2	3	7	1	38
4	0	4	1	1	1	3	1	1.667	2	1	1.333	9	1	40
4	0	1	1	1	5	2	1	3	3.333	2	1.333	8	2	38
4	0	1	2	3	1	6	0	3.333	1.667	1	1	9	1	29
3	0	2	1	1	4	4	1	3.333	2	1	1.667	5	2	42
4	0	2	1	1	4	5	1	2.333	1	1	1	5	2	65
4	0	2	2	3	5	6	0	3	2	1	1	7	1	55
4	0	3	2	3	2	4	1	5	4	3	1	8	1	34
4	0	2	2	3	3	6	0	4	4.333	1.333	2	10	1	53
1	0	2	1	3	3	4	1	3.333	4	1.667	1	5	1	56
4	0	2	1	1	3	4	1	4.333	5	1.333	2.667	7	2	47
4	0	3	1	2	5	5	1	1.667	2	1.333	1	6	1	63
3	0	3	2	1	3	1	1	1.667	3.333	1.667	3.667	8	2	54
4	0	1	1	1	3	4	1	3	2.667	1.333	2.333	7	1	58
4	0	2	2	1	3	6	0	2.667	2	1	1.333	10	1	48
4	0	1	2	3	4	4	0	3	3	1.333	1.333	7	2	35
4	0	2	2	3	3	6	0	3.333	1.333	1	1	8	2	50
4	0	2	1	1	2	5	1	3	3.667	1	3.333	7	1	40
4	0	3	1	1	5	4	1	2	1.667	1.667	2	9	2	34
4	0	1	1	1	5	4	1	4	4.667	1	1	8	2	23
3	0	2	3	3	3	2	0	4.333	4	3	2.333	7	1	51
4	0	1	2	3	4	5	0	3.667	4	1	1.667	7	2	34
4	0	3	1	1	4	4	1	2	2	1	1.333	9	2	60
4	0	1	2	2	5	5	1	3.333	3.667	1.667	1.333	7	1	46
4	0	1	1	1	2	3	1	4.667	3.333	2.667	3	8	1	44
1	0	2	1	1	1	5	1	1	1.667	1	1	6	2	54
3	0	3	2	3	3	6	0	1.333	1.333	1	1	10	2	49
4	0	3	1	1	1	5	1	3	2.333	1.333	1.333	7	1	45
4	0	1	1	1	2	5	1	3	1.667	1	1.667	8	2	53
4	0	2	2	3	4	5	0	4	3.333	2	1.667	7	1	45
4	0	3	1	1	2	4	1	2	2	1.667	1.667	5	1	49
4	0	1	1	1	4	3	1	2.667	1.667	1	1	9	2	61
4	0	2	2	3	5	1	0	2.667	2	1	4.667	6	1	37
3	0	2	2	1	2	4	1	2	2	1	2.667	7	1	33
4	0	4	1	1	2	3	1	3.667	2.333	1	3.667	6	2	39
4	0	2	1	1	2	3	1	4.333	5	1	1.333	5	1	34
3	0	1	1	1	1	3	1	1.333	1	1	1.333	9	2	53
4	0	1	1	1	1	2	1	2.333	2	1	3	6	2	30
4	0	4	1	2	5	2	0	4.333	3.667	1	3.667	6	2	38
4	0	1	1	3	3	5	1	3.667	2.333	1.333	1	9	2	44
4	0	2	1	1	2	5	1	4	2	1	1	5	1	44
4	0	3	2	2	5	1	1	4	4	1.333	4	10	1	38
4	0	1	2	3	2	4	1	2	2	2	1.667	6	1	30
4	0	3	1	1	2	6	1	1.333	2	1	1.333	9	1	24
3	0	3	1	1	3	2	0	3.333	2.667	1.333	1.667	9	2	27
2	0	2	1	1	2	5	0	2	2	1.333	2	6	2	36
4	0	2	1	1	3	6	0	1.667	2	1	1	5	1	25
4	0	2	1	3	1	5	0	1.333	3	1	1	8	1	44
4	0	1	1	1	2	5	1	4	1.667	1	2.667	9	2	28
4	0	3	1	1	2	4	0	4.333	3.667	1.333	1.333	7	1	28
4	0	4	1	1	2	4	0	3.333	2	2	4	7	1	33
2	0	4	2	3	5	2	0	4.333	4.667	1	1.333	9	1	41
4	0	4	1	1	2	3	0	2.333	2.667	1	2.667	5	2	26
4	0	1	2	3	2	5	0	4.667	4.333	3.667	5	8	1	34
4	0	1	1	1	2	4	1	2.667	3	1	1	7	2	27
4	0	2	1	1	1	4	1	3.667	2	1	3.333	8	1	36
4	0	3	1	3	4	3	1	2	2	1.667	2	6	2	59
3	0	3	1	1	1	5	1	4	3	1.333	1.667	9	1	45
4	0	2	1	1	4	3	1	3.333	2	1	2	7	2	29
4	0	1	2	3	3	5	1	3	2	1	1.333	6	2	30
1	0	4	1	1	5	3	1	4	3.333	1	1	8	1	51
4	0	2	2	3	4	6	1	3	4	1.333	1.333	6	2	43
4	0	2	1	1	5	6	1	1.667	2	1	2	6	2	38
4	0	4	2	3	1	1	1	3.333	4	1.333	1.667	9	1	23
4	0	3	1	1	4	3	1	3.333	4	1.333	2.667	5	2	49
4	0	4	1	1	5	3	1	1.667	2	1.333	1	6	2	36
4	0	1	1	1	2	6	1	1	1	1	1	6	1	54
4	0	3	2	3	3	2	1	1	1	1	1	7	1	60
3	0	1	1	1	1	3	1	4.333	4.333	1	1.667	6	1	36
4	0	2	1	3	4	6	1	4.667	4.333	2.667	1	9	2	36
2	1	3	2	2	2	2	1	2.333	2.333	3.333	2.333	4	2	28
4	0	3	2	3	3	5	1	1.667	2	1	1.667	7	1	54
4	0	1	1	3	1	6	0	4.667	4.333	1	1.667	10	1	53
4	0	1	2	3	4	3	1	4.333	2.333	1	2.667	9	2	44
4	0	3	1	1	3	6	0	4	4	2.667	3.333	8	1	48
4	0	3	1	1	4	6	0	1	1	1	1	6	1	46
4	0	3	1	1	3	4	1	3	2.333	1.333	2	7	1	37
4	1	2	1	1	4	4	1	1.667	2.667	1.333	2.667	7	2	54
4	0	1	2	3	3	6	0	3.333	2	1	1.667	8	2	52
4	0	3	2	3	4	3	1	2	2	1	2	9	1	35
4	0	2	1	3	2	6	1	3.333	4	1.333	1	7	1	63
4	0	2	1	1	2	6	1	2	4	1.667	1.667	4	2	27
4	0	3	1	1	5	1	1	3	3	2	2.667	8	2	24
2	0	1	1	3	2	5	1	2.667	3	1.333	1	5	1	30
4	0	1	1	1	1	2	1	3.667	2	1	1.333	9	2	38
4	0	1	1	1	2	3	1	4.333	4	1	1	5	2	27
4	0	2	2	1	4	4	0	2.667	2.333	1.333	2	7	1	29
4	0	3	1	1	2	3	0	4	3.667	1	1.333	9	1	33
4	0	2	1	1	5	4	0	3	2	1.667	1	6	1	34
4	0	2	2	3	5	3	1	3.333	2.333	1	4	6	2	30
2	0	2	1	1	3	5	1	1.667	2.667	1.333	1.667	8	1	46
3	0	4	2	3	2	6	1	2.333	1.333	1	1	7	1	50
4	0	3	1	1	2	2	1	4.333	2	1	2.333	10	1	53
4	0	3	1	1	4	2	0	3.333	4	2	1.333	8	2	39
4	0	1	1	1	4	2	1	1	1	1	1	7	1	35
3	0	2	1	3	4	5	1	1.667	3.333	1.333	1.333	4	2	66
4	0	1	1	1	5	2	1	3.333	2	1	2	6	2	33
4	0	2	2	3	2	5	1	2.333	2.333	1	2.333	7	1	57
4	0	1	1	1	4	2	1	2.667	2.333	1.333	1	5	1	39
4	0	2	2	3	4	3	0	2	5	2	1.333	5	1	52
4	0	1	1	1	2	6	1	1.333	2	1	1	7	2	59
4	0	1	1	3	5	1	1	4	3.667	1	3	9	2	33
3	0	2	2	3	4	2	0	3.333	4	2.333	3	7	2	23
1	0	1	2	3	4	4	0	2	2.667	1.333	2	3	1	19
4	0	1	2	3	5	4	0	2	1	1	2	7	2	32
1	0	2	1	3	3	6	1	2.333	2.333	1.333	3.667	7	2	51
4	0	3	1	1	4	2	1	4	4	1.333	1.667	9	1	24
4	0	3	1	1	4	2	0	2	2.667	1	1	7	1	60
4	0	3	3	3	4	3	0	3	1.333	1.667	1.667	6	1	60
3	0	3	2	3	4	2	1	2.333	4	2.667	2.667	6	2	50
4	0	1	1	3	4	4	1	4	4.333	3.667	3	7	2	69
3	0	4	2	3	3	3	1	3	4	2	2	6	2	42
4	0	1	2	3	4	6	1	1.667	2	1	2	7	2	52
4	0	2	1	3	1	4	1	2.333	2.333	1	2	10	1	43
4	0	1	2	3	2	6	0	2.333	2	1.333	1	10	1	64
4	0	2	1	1	3	3	1	4	2.667	2	4	6	2	37
1	0	1	1	1	3	3	1	5	5	1	5	5	2	49
2	0	2	1	1	4	1	1	1.667	4	2.333	4	7	1	24
4	0	2	2	3	2	6	1	3	2.333	1.667	1	4	2	59
4	0	2	1	3	3	5	1	1.667	1.333	1	1	7	1	61
3	0	3	2	3	4	3	0	2	2.667	1.667	2.333	9	1	56
4	0	2	2	3	5	5	1	2.333	2.333	1.667	2	8	2	50
4	0	2	2	3	2	3	1	2.667	2.667	1.667	3.333	7	1	33
4	0	3	1	1	5	3	1	1.667	2	1	1.333	5	1	54
4	0	2	2	3	4	6	1	4.333	3.667	1.333	1.667	8	1	52
4	0	3	2	3	5	1	0	2.667	3.667	1.333	2.333	7	2	28
3	0	3	3	3	2	5	1	2	2.667	1	3.667	7	1	52
3	1	2	1	1	2	3	1	3	3.333	1.667	2.333	5	2	26
4	0	2	2	3	4	2	1	2.667	3.667	1	4	9	2	61
4	0	2	2	3	4	4	1	2.667	4	1	1.333	9	2	45
4	0	4	2	3	5	1	1	2.667	1	1	4.333	8	1	51
4	0	1	2	3	2	3	0	1.667	3.667	1	1.333	5	1	35
4	0	4	1	2	2	2	0	2.333	3.667	1.667	2	7	2	27
3	0	1	1	3	2	6	1	2	2.667	2.667	1.333	7	1	69
4	0	3	1	3	4	4	1	3	2	1	1	5	1	33
3	0	1	2	3	1	6	1	3.333	3.333	1.333	1	6	1	73
4	0	2	1	1	4	4	1	2	3	1	1	4	1	34
4	0	3	2	3	3	3	0	1.333	1.667	1	3	6	1	62
3	0	3	1	1	4	3	0	3.667	3.333	1	4	8	2	40
4	0	1	1	1	2	6	1	3.333	2	1	1	10	1	56
4	0	2	1	1	3	2	1	3	4	1.333	2.333	7	2	35
4	0	1	2	3	1	6	0	4.333	2	1	1	8	1	59
3	0	2	1	1	3	3	1	4.667	4.667	2	2.667	9	2	48
4	0	2	1	1	4	5	1	3.667	4	2	2.333	8	2	25
4	0	1	1	1	2	3	1	3.333	4.333	1.333	1	9	1	48
4	0	2	1	1	2	3	1	2.333	4	1	1.667	8	2	30
4	0	2	1	1	4	4	0	4.333	4.333	2	1.667	6	2	33
4	0	3	1	1	2	5	0	3	3.333	1.667	2.333	7	2	36
3	0	1	2	3	5	6	1	1	4	1	2	5	1	52
4	0	2	1	1	2	5	0	1	1	1	1	9	2	48
1	0	4	2	3	5	1	1	1.667	2	1	2	7	1	31
4	0	2	2	3	5	3	1	2	1.333	1	1.667	6	1	41
4	1	2	3	1	5	3	0	2.667	2	1	1.333	8	2	35
1	0	3	1	3	4	3	0	1.667	3	2.667	1	7	1	34
4	0	1	1	3	2	5	0	1.667	3	1	2.333	6	1	27
1	0	1	1	3	5	5	0	3	3	4	2.667	4	1	25
4	0	2	1	1	4	3	1	2.333	2.667	1	1.333	8	1	33
3	0	1	2	3	3	3	0	3	3.667	2.333	1.333	9	2	23
4	0	1	2	3	3	6	0	2.667	4	1	1.667	4	2	72
4	0	2	1	3	4	3	1	1.667	2	1	1.333	8	1	33
4	0	2	2	3	4	4	1	1.333	1	1	2.333	7	2	66
4	0	2	3	1	2	6	1	2	2.333	1.333	1	5	1	43
4	0	1	2	3	3	1	1	4.667	4.667	1.333	1	6	2	22
4	0	1	1	1	2	5	1	3.333	3.333	1	2.333	6	1	47
4	0	2	1	3	4	2	1	2.333	2.333	1.333	2	8	2	29
4	0	2	1	1	5	1	1	2.667	2	1	1.667	6	2	52
4	0	2	1	1	4	2	1	1.333	3	1.333	2	7	2	54
4	0	2	1	1	2	4	0	1.667	2.333	1.667	1	7	2	62
4	0	2	2	3	4	5	0	2.333	1	1	2.667	8	2	50
3	0	3	2	3	3	6	0	1.333	1.333	1	2	8	1	63
4	0	2	2	1	4	4	1	2.333	1.333	1.333	1.667	7	1	43
4	0	3	2	3	5	2	1	3	2.333	3	1.667	4	2	51
2	1	1	2	3	5	6	0	1.333	3.333	1.667	1.333	6	1	64
4	0	1	2	3	1	6	1	5	3.667	1	1	9	1	47
4	0	1	2	3	1	6	0	3.667	4	1	1	7	1	44
1	0	3	1	3	3	1	1	3.333	2	1	2.667	5	2	23
4	0	2	1	1	2	4	1	4	4	1.667	1.333	8	2	35
4	0	1	2	3	4	6	1	2	1.333	1	1	7	2	55
4	0	1	1	1	5	4	1	1.333	2	1	3	8	1	47
3	0	3	2	3	3	5	1	2.333	2	1	1.667	9	2	53
4	0	1	2	3	2	4	0	3.333	4.333	2	1	7	1	32
4	0	2	2	3	2	3	0	4.333	4.667	4	1.333	8	2	31
4	0	1	2	3	4	6	1	2.667	4.667	1	1	7	2	57
4	0	1	2	3	5	3	1	5	5	1	1	9	2	27
4	0	3	1	1	3	6	1	3.667	3	1	1	5	1	45
1	0	3	2	3	2	3	1	4	3.333	2	4	6	2	37
4	0	2	1	1	3	4	1	3.333	2	1.333	1.667	8	1	23
4	0	1	2	3	2	4	0	3.667	3.667	1.667	3.333	7	2	32
4	0	3	1	3	5	4	1	2.667	2	1	1.667	5	1	46
4	0	1	1	1	5	6	0	2.333	2	1	2	7	2	31
4	0	1	1	3	3	6	1	3	3	3	3	8	1	24
4	0	3	1	1	4	2	1	4	4	3.333	3.333	8	1	32
4	0	2	1	1	5	5	1	2	2	1	1	6	2	35
4	0	1	2	3	5	2	0	2.333	3	2.667	1	7	2	57
4	0	1	3	3	3	5	1	1.667	2.333	1.667	1.667	8	1	38
4	0	4	1	1	4	2	1	2.667	2.667	1	1.667	4	1	22
3	0	1	1	1	3	3	0	1.667	2	1	1	4	2	27
3	0	3	1	1	5	4	0	1.667	2	1	1.333	4	1	36
4	0	1	2	3	2	6	0	3.667	2	1	1	7	1	40
4	0	2	2	3	4	4	0	2.667	1.667	1	2	6	1	35
4	1	2	1	1	2	4	1	4	4	2.667	2	9	1	23
2	0	3	2	2	4	3	1	2.667	4	1	1	6	1	25
4	0	2	3	3	1	4	0	5	4	1	1.667	5	1	33
4	0	1	1	1	2	6	1	2.667	3.667	2	1.333	9	2	44
2	1	4	3	2	3	2	1	2.333	3	2.667	2.667	10	2	32
4	0	1	2	3	1	6	0	3.667	1.667	1	1	5	1	64
2	0	2	1	1	2	4	1	4.667	5	2.333	1.667	5	2	26
4	0	3	1	1	5	3	0	3.667	3	1	1	6	1	61
4	0	2	1	3	1	6	1	5	4.667	1.667	1	7	1	22
4	0	3	1	3	2	5	1	2.333	3	1	1	6	1	73
4	0	2	2	3	4	6	1	1.667	4	1.333	1.333	4	1	38
4	0	2	1	3	4	3	1	1	1.667	2	1	4	1	62
4	0	2	2	3	2	4	0	2	4	2	2	6	1	37
4	0	1	1	1	2	4	1	1.667	1.667	1	1	5	2	71
4	0	3	1	1	4	3	1	1.333	1.667	2.333	1	5	1	45
4	0	1	1	3	5	2	1	4	1	1	3.667	5	2	50
3	0	4	2	3	5	2	0	1.333	2.333	1	2	8	2	55
4	0	1	2	3	2	6	0	3	1	1	1	7	1	52
3	0	2	3	3	2	6	1	1	1	1	1	4	2	72
4	0	4	2	1	4	1	1	2.333	3.667	2.333	2	9	1	35
1	0	3	1	3	3	5	1	1.333	1	1	1	4	2	56
4	0	1	1	1	1	5	1	4	4	2	1.667	6	2	52
4	0	1	1	2	5	3	1	4	2	1.667	1.333	9	2	42
4	0	1	1	3	4	5	0	2.333	2.333	1.667	2	8	2	48
4	0	3	2	3	4	2	1	3.333	1.333	1.333	1	2	2	31
4	0	1	1	1	3	4	1	1.667	1.667	1	1	5	2	58
3	0	4	1	1	4	5	1	1.667	2	1.333	1	4	1	38
2	0	2	2	3	3	6	0	2.333	2	1.667	1.667	8	1	54
4	0	2	1	1	2	6	1	4	1.333	1	1	5	1	41
4	0	1	1	3	3	6	1	1.667	1.667	1.333	1	5	1	71
4	0	3	1	1	4	4	1	1.667	2	1.333	2.667	4	2	66
4	0	3	1	3	5	4	0	3	2.333	1.333	1	5	1	41
4	0	1	2	3	3	5	0	3	2	3	1	9	1	58
4	0	2	1	1	4	5	1	4.333	4.333	1.333	2	5	1	39
1	0	1	2	3	1	6	0	3.667	3.333	2.667	3.333	4	1	51
4	0	4	1	1	5	2	1	2.667	2	1	2	6	1	45
4	0	2	1	1	2	4	1	2	2.667	2.333	2	4	2	24
1	0	2	1	1	1	6	0	1	1	1	1	5	1	70
4	0	1	1	1	2	5	1	5	5	1	1.667	9	2	42
4	0	1	1	1	2	5	0	1	1.333	1	1	8	2	61
4	0	3	1	1	5	3	1	2.333	2.333	1	2	6	1	38
4	0	3	1	1	4	6	1	5	5	3.333	3	7	2	51
4	0	3	1	1	4	6	1	3	3	1	1	6	1	63
3	0	3	1	3	3	3	1	3.333	3	1.667	2	5	1	54
4	0	2	2	1	3	3	1	1.667	2	1.333	2	6	2	35
4	0	1	1	1	2	5	1	1.667	2.667	1	2.667	6	2	44
4	0	3	2	3	4	4	1	4	4	1.667	1	6	1	43
4	0	3	2	3	5	2	0	1.667	2	1.667	2	6	2	62
4	0	2	1	1	2	5	0	3	1.333	1	1.667	4	2	63
4	0	2	1	1	2	3	1	2.667	2.667	1	2	3	2	33
4	0	1	1	1	5	4	0	2.333	3	2.333	1.667	9	2	54
2	0	3	2	3	4	3	0	1.667	1	1	1	4	1	67
3	0	3	2	3	5	5	0	4	4	1.667	1.333	6	1	51
1	1	4	1	3	5	6	1	1	1.667	1.333	1	6	1	38
4	0	2	1	3	1	6	1	2	2	1	1	5	1	48
4	0	1	1	3	3	5	1	1.667	1	1	1.667	5	1	51
4	0	2	2	3	4	4	1	3.333	1.667	1	1.667	5	1	51
4	0	1	1	1	4	3	1	3.333	3	3.333	4.667	11	1	37
2	0	3	1	1	3	3	0	3	2.667	2.333	2	4	1	44
2	0	2	2	3	2	6	0	3	4.667	1.333	1	5	2	22
3	0	2	2	3	4	3	0	2.667	2.333	1	3.333	4	2	47
3	0	2	2	3	2	5	0	3.333	1.667	1	2	7	2	45
4	0	1	1	1	2	2	1	4.667	4	1.333	1.667	6	1	24
4	0	3	1	1	2	5	1	3	3.333	2	2.333	5	2	23
4	0	3	1	1	4	3	1	1.667	2.667	1.333	2	6	2	50
4	0	3	1	1	3	1	1	1.333	1.667	1	2	6	2	31
4	0	1	1	1	3	3	0	2.333	2.667	1.333	1	8	2	50
1	1	4	1	3	3	3	0	3	2	1	2.667	5	2	50
4	0	1	1	1	3	6	1	2.333	3	1.667	1.333	7	1	22
4	0	1	2	3	1	6	0	2.667	3	1.333	1	9	2	53
4	0	1	1	1	4	3	1	2.333	2	1	2.333	7	1	49
4	0	1	2	3	4	3	0	5	4.333	1	1	9	2	22
4	0	3	1	1	4	3	1	3	2.333	1	2	7	2	37
4	0	1	2	3	4	2	1	5	3	1.333	2	7	2	20
3	0	4	2	2	5	1	0	3	4	1.667	4.667	9	1	37
4	0	2	1	1	4	5	1	2	1.333	1	2	7	2	54
4	0	2	1	1	3	3	1	4	4.333	1.333	4	7	1	35
4	0	3	1	1	2	3	1	2	3	3.667	1.333	7	2	27
1	0	1	2	3	1	6	0	1.667	2	1	1.333	9	2	76
4	0	2	1	1	5	1	1	2.333	3.333	1	2	7	2	25
3	0	2	1	3	3	3	1	2.667	3.333	1.333	2	5	2	27
4	0	3	1	1	3	6	1	2	2	1.667	1.333	7	2	26
4	0	1	2	3	5	3	0	3.333	2.667	1.333	2	9	2	37
3	1	3	1	1	3	3	1	1.667	4	2.667	1.667	6	2	33
4	0	2	1	1	3	6	1	2.333	1	1	1	4	1	42
4	0	2	1	1	5	3	1	1.667	1.333	1.333	1.333	5	1	47
4	0	2	2	3	4	4	1	3	2.333	1	1.667	7	2	23
1	0	2	1	3	1	6	0	2.333	2.333	1	1.333	6	1	61
4	0	2	1	1	4	2	0	2.333	4	1.667	1.333	6	2	52
4	0	2	1	1	3	3	0	2	2.333	1.333	1.667	6	2	22
3	0	1	2	3	2	1	1	1.333	1.333	1	1.333	6	1	46
4	0	1	1	1	3	4	0	2	2	1	1.333	7	1	28
4	0	3	2	3	4	3	0	3	1	1	4	4	1	34
4	0	1	2	3	3	6	0	4.333	5	1.333	2.333	8	1	27
4	0	3	1	1	3	4	0	2	3	1	1.333	6	1	26
4	0	3	1	1	3	3	1	2.667	2	1.333	1.333	7	1	31
4	0	4	1	1	4	2	1	2.333	1.667	1.667	2	6	1	30
4	0	3	1	1	5	1	1	3.333	4	2.333	2	7	2	37
3	0	2	2	3	4	5	0	2.667	2	1.333	1.333	7	2	63
4	0	3	1	3	5	2	0	2	3.333	1.333	1	8	1	43
4	0	1	1	1	4	5	1	1.333	1.667	1	1.667	5	2	68
4	0	3	1	1	5	4	1	2.333	1.667	1	1.333	8	1	54
4	0	3	1	1	2	4	1	1.333	2	1	1	5	1	28
4	0	1	1	1	1	2	1	3.667	4	1.333	2	7	2	56
4	0	2	1	1	1	6	1	3	4.667	2.667	2.333	7	1	29
4	0	1	3	3	5	6	0	2.333	2	1	1	5	1	73
4	0	1	2	3	4	3	1	1.333	2	1	1.667	6	2	55
4	0	1	1	1	3	2	1	3.667	3.333	1	3.333	6	2	43
4	0	1	1	1	3	5	1	2.667	4.667	1	1.333	7	2	56
3	0	2	1	3	2	6	1	1.667	4.333	1.667	1	6	1	62
4	0	2	1	1	5	3	1	3	3.667	1.333	1.667	10	1	45
4	0	3	1	1	2	2	1	3	4	2.333	1	6	1	53
4	0	2	1	1	2	5	1	2	2	1	1.333	6	2	38
4	0	3	1	3	2	3	1	4	3.667	1.667	1.333	9	1	57
4	0	2	1	1	4	2	1	4.667	4.333	2.333	3.667	5	2	24
4	0	1	2	3	3	6	1	2.333	2.667	2.667	1.667	5	1	64
3	0	2	1	1	2	6	1	4	3	1	1.333	5	1	57
2	0	3	1	1	4	3	1	2.667	2.667	1	2	6	2	52
3	0	2	1	3	3	4	1	2.333	2	1	1.667	5	1	72
4	0	1	1	1	3	5	1	4	3.667	1	2	6	1	67
4	0	1	3	1	5	5	0	1.667	1.333	1	1.333	7	2	37
4	0	3	1	1	3	6	1	2.333	2.333	1.333	1.333	4	1	44
1	0	3	1	1	2	3	0	3.333	4	1.333	1.667	6	1	36
1	1	4	1	1	4	3	0	3	4	2	1.667	6	2	49
3	0	4	1	3	5	1	0	3	1	1	3	8	1	54
3	0	1	2	3	3	6	0	5	5	1.333	3	9	2	26
1	1	2	1	1	3	1	0	2.667	3	2.667	1.333	5	1	37
3	0	3	1	3	4	3	0	4	2	1	1	7	2	49
4	0	1	2	3	4	5	1	1.667	2	1	1	4	1	41
3	0	2	2	3	4	3	0	2	2	1	1.333	4	1	37
1	0	4	1	3	4	3	0	3.333	3.667	2.333	2	7	2	24
1	0	4	2	3	5	1	1	4	4.667	2.667	2.333	6	2	46
2	0	4	1	1	4	2	1	3.667	4.333	4	4	6	1	49
4	0	2	3	2	5	5	0	2.667	2	1	1.333	8	2	34
4	0	2	1	1	3	6	0	1.667	3.333	1	1.333	4	1	34
4	0	3	1	1	5	3	1	3.333	3	1	2.667	6	2	48
4	0	1	1	1	5	2	1	1	1	1	1.333	6	1	40
4	1	3	3	2	2	2	1	3.333	2.333	1.333	1	7	1	54
4	0	3	2	3	4	5	0	3	2.333	1	2	6	2	49
4	0	2	1	3	2	5	1	3	3	1.667	2	6	2	54
3	0	3	2	3	5	5	0	3	3	1	1.667	4	1	23
4	0	2	2	3	1	6	0	1.667	1.667	1	1	8	1	51
4	0	1	2	3	4	6	0	3.333	5	2.667	3.667	8	2	54
4	0	3	1	1	2	3	1	2.667	4	1	1.333	6	2	27
2	0	3	2	1	4	5	0	1.333	3	3	2	4	2	52
2	1	2	2	1	3	3	1	3.333	3	3.333	2.333	4	1	40
4	0	2	2	3	4	3	1	2	3	3	1	5	1	25
3	0	4	1	1	4	3	1	4	3	2	2	6	1	46
4	0	3	1	1	2	1	1	2.667	2	3	2.667	5	2	52
3	0	1	1	1	4	3	1	5	5	1.333	2	8	2	42
4	0	1	2	3	3	6	1	1.333	1.333	1.333	1	5	1	77
2	0	3	1	1	2	4	1	3.667	2	1.333	1	6	1	49
4	0	4	1	1	5	6	1	2	2	1.667	2	7	2	28
4	0	1	1	1	3	3	1	3.667	3	1	2.667	7	2	40
4	0	1	2	3	4	6	1	1	1.667	1	1	5	1	53
4	0	2	1	1	4	6	1	1	2.333	1	1.667	5	2	40
1	0	3	1	3	1	2	1	2	2	1	1	6	2	70
4	0	2	1	1	3	1	1	4	5	1	1.667	8	1	48
4	0	1	1	1	4	5	1	2	1.667	1.333	1.333	5	1	37
3	0	2	1	3	4	5	0	1	2	1	1.333	6	1	63
4	0	1	1	3	4	4	1	3.667	4	2.333	4	4	1	73
4	0	2	2	3	3	5	1	2.333	3	1.333	1.333	4	1	23
4	0	1	1	1	2	5	1	3.333	3	1	1	6	1	35
3	0	3	2	3	3	3	0	4.667	4.667	2.667	5	9	1	51
4	0	1	2	3	2	4	1	5	4.667	1.333	3	9	2	22
3	0	1	1	1	3	3	1	2.667	2	2	2	6	1	45
4	0	2	1	3	1	4	1	3	4.667	2.333	2	9	1	37
4	0	4	2	1	4	1	1	5	5	1.333	4	8	2	34
2	0	3	1	1	2	3	1	3.333	3.333	1.333	3.333	4	1	70
1	0	1	3	3	3	6	0	2	2	1.333	2	8	2	39
4	0	4	1	1	5	4	1	1	1	1	1	7	1	59
4	0	3	1	1	4	4	1	4	2.667	1	1	7	1	51
4	0	1	2	3	4	6	0	3.333	1	1	1	5	2	58
1	0	4	1	3	4	4	0	2.667	3.333	2.667	3	5	2	47
3	0	2	2	3	2	6	0	5	4	1	1.333	7	1	65
3	0	3	2	3	4	4	1	2.333	3	1	2.333	7	2	59
4	0	2	1	1	4	3	1	1.667	1.667	1	2.667	7	2	49
4	0	1	1	3	3	6	1	3.667	4	1.667	1	4	1	59
3	0	4	2	3	3	2	1	3	3	1	4	8	2	45
4	0	2	1	1	2	4	0	4	4	1.333	1	7	1	40
4	0	4	1	1	4	4	1	4	4	3.667	1.667	7	1	47
4	0	1	2	3	1	6	1	1	2.667	1	1.333	5	2	36
4	0	1	2	3	3	5	1	3.333	2.667	1	1.333	8	2	53
4	0	1	1	1	4	6	1	2.333	2.333	2.667	1.333	5	2	21
4	0	1	2	3	4	4	1	2	2.333	1.667	2	5	1	56
4	0	2	2	3	4	4	1	1.667	2	1.333	1.667	6	2	44
4	0	2	2	3	2	6	0	3	2.667	1	1	5	1	56
3	0	2	1	3	5	2	0	2	2	1	1.667	6	2	55
4	0	1	1	1	2	5	0	1.333	2	1.333	1.333	6	1	62
4	0	2	1	1	2	4	1	1.667	2.667	1.333	1.667	8	2	27
4	0	2	1	1	4	3	0	1.333	1.667	1.667	1.667	4	2	52
1	0	3	1	1	2	6	1	2.667	2	1	1.667	7	2	57
4	0	3	1	3	3	4	1	2	2	2	3	7	2	49
4	0	2	1	3	4	6	1	1.667	1.667	1	1	5	1	54
3	0	2	1	1	2	5	1	3.333	4.667	1.333	1.667	8	1	33
3	0	1	2	3	2	4	0	4.333	4.667	3.333	4	6	1	49
3	0	3	2	3	4	2	1	2	1.667	1	1	5	2	21
4	0	2	1	1	4	5	1	2.333	3.667	1	1.667	7	1	58
3	1	3	1	1	3	6	1	4.333	4	1.333	1	7	2	46
4	0	2	1	1	2	5	1	4.667	2.667	1.333	2.333	7	2	40
4	0	2	2	3	5	1	1	1	1.667	1	1.333	3	2	31
4	0	2	1	1	5	5	1	1	1	1	1	5	2	51
3	0	3	2	3	4	4	0	1	1	1	1	6	1	50
3	0	2	1	1	3	3	1	2.333	3	2	2.667	6	1	34
4	0	3	2	3	4	3	0	3	3	3.333	3	9	1	44
4	0	2	2	3	4	4	0	1.667	2	1	1.333	5	1	40
4	0	1	1	1	1	4	1	4	4	1.333	2.667	7	2	26
3	1	4	3	3	3	6	1	1.667	2	1	1	6	1	50
4	0	3	2	3	4	1	0	3	2	1.667	3	4	2	28
4	0	2	2	3	4	4	0	2	2	1	1	5	1	52
4	0	3	3	3	2	6	0	3.333	3.667	1	2	8	1	39
3	0	1	1	3	2	6	0	4	1.333	1	1	9	1	61
2	0	2	2	3	3	5	0	2	2	1	1.667	8	2	54
1	0	2	1	1	2	5	1	2	3.333	1	1	8	2	25
3	0	3	3	3	4	4	0	1.333	1	1	1	8	1	49
4	0	2	2	3	2	6	1	4.333	4.333	3	2	6	2	53
1	0	3	1	3	4	6	1	2	1	1	1	5	1	59
4	0	3	1	1	4	3	0	4.333	4.667	1.333	1	6	2	53
4	0	2	1	1	4	4	0	1.667	1	1	2.667	7	2	55
3	0	2	2	3	2	6	0	2.333	2.333	2	2.667	6	1	55
4	0	1	1	1	3	5	0	1.667	1.333	1	1.667	6	1	31
3	0	2	1	1	1	6	1	2	1	1	1.333	4	2	32
4	0	2	1	1	4	5	0	2	3.333	2	1	6	1	25
3	0	3	2	3	2	6	0	4.333	4.667	2	1	3	2	24
4	0	3	1	1	1	3	1	2.667	3	1.333	2	6	2	26
4	0	1	1	1	3	4	1	3.667	2	1	1.333	5	1	29
4	0	3	2	2	3	3	1	2	2.667	1	1	5	2	25
4	0	2	1	1	3	4	1	3	2.667	1.333	1.333	6	1	32
2	0	3	2	3	2	2	0	2.667	4	2.667	1	3	1	26
4	0	1	2	3	4	6	1	4.667	1	1	1	9	1	56
4	0	1	1	1	1	2	0	2	2	1.667	2.333	5	1	47
3	0	2	2	3	3	6	0	1.667	1.667	2	2	9	1	39
4	0	1	1	1	2	5	1	2	4	1.667	1	6	1	68
4	0	1	2	3	2	6	0	2	2.667	1.667	1.667	7	2	48
4	0	2	1	1	5	3	1	3	3.333	1.333	1.667	7	2	33
3	0	4	2	3	5	2	0	2.667	3.667	2.667	1	9	1	53
2	0	4	1	1	5	4	1	2	2.333	1	1.333	5	2	39
4	0	1	2	3	1	6	0	1.667	1	1	1	9	1	44
4	0	2	1	1	2	5	0	2	3.667	1.333	1.333	5	1	20
3	1	1	2	3	4	4	0	1	1	1	1	7	1	21
4	0	2	1	1	2	4	0	2	2	1	1	6	2	39
4	1	2	1	1	4	5	0	3.333	2	1	1	8	2	26
4	0	1	2	3	4	3	0	2.667	4	1	2	4	2	59
4	0	2	1	1	3	6	0	2.333	2	1	1.333	7	2	30
4	0	1	3	3	2	5	0	3	2.667	1.333	1.333	6	1	23
4	0	1	2	3	3	6	0	1.333	2	1	1.333	6	1	33
4	1	1	1	1	5	2	0	3	4	2	4.667	8	2	24
4	0	2	1	3	2	4	1	1.667	2	1	1.333	6	1	63
4	0	3	1	1	5	3	0	2.667	2.667	1.667	4.333	7	2	37
1	0	1	1	3	3	6	1	2.333	3.333	1.333	1.333	6	1	55
1	0	4	1	3	3	4	1	4	2.333	1	2	6	2	28
2	0	2	1	1	2	3	1	3.333	2.333	1.333	2	4	2	53
1	0	1	1	3	3	6	0	1	1	1	1	4	2	61
4	0	2	2	3	5	5	1	2	2	1.333	1	8	2	59
4	0	4	1	1	4	3	1	2.667	3	2	2.667	6	2	57
4	0	1	2	3	3	6	0	1.333	2	1	1	3	1	55
4	0	1	1	1	4	3	1	2.333	4	1.667	1	3	1	46
4	0	1	1	3	3	3	1	2	3.333	1	1	4	2	31
4	0	1	1	1	5	1	1	3.333	3.667	1	2.667	5	2	38
4	0	3	1	1	3	3	1	2	2.333	1.333	1.333	5	1	55
4	0	3	1	3	5	2	1	2	2.667	1	3.333	2	2	39
2	0	3	2	3	4	3	1	3	3	1.333	1.667	6	2	42
4	0	4	1	1	2	6	1	3.333	4	3.333	1.667	5	1	34
4	0	2	2	3	5	4	1	2	2.667	2.333	1.667	8	1	61
2	0	4	1	3	2	6	1	2.667	2.667	1.667	2.333	5	2	65
4	0	2	1	1	3	4	1	3	2	1	1	6	2	24
4	0	2	1	1	4	4	1	2	2.667	1	1.333	6	2	47
4	0	1	1	1	4	6	1	2	1.333	1	1.667	6	2	53
3	0	2	2	3	3	6	0	2.333	2	1	1.667	6	2	58
1	0	4	1	1	4	6	1	3.333	3	3.667	3.333	11	2	29
4	0	1	2	3	4	5	1	4	4	1	1	7	1	28
3	1	4	2	2	4	3	1	1.667	2	1.667	2	8	1	50
4	0	2	1	3	3	4	1	4.333	3.667	1	1.333	6	1	60
4	0	2	1	3	3	5	1	4	4	1.667	2.333	4	1	54
4	0	2	1	1	3	3	1	3.333	4.667	2.667	2.667	5	2	29
4	0	1	1	3	1	3	1	3.333	1.333	1	1.333	6	2	55
4	0	2	2	3	5	2	1	2.333	4.667	1.667	2	7	2	27
4	0	4	1	1	3	1	1	4.333	4.333	2	4.667	5	1	21
4	0	1	1	1	1	6	1	4	2.667	1	1.333	7	2	33
4	0	4	2	3	5	1	1	4.667	3.667	2.333	4.667	6	2	37
2	0	1	3	3	1	6	1	2.667	2.333	1	1.667	5	2	29
4	0	1	2	3	5	3	1	3.667	3	1	1.333	6	2	34
4	0	3	1	3	5	2	1	4.667	4.667	1.667	3.333	5	1	49
4	0	1	1	1	3	5	1	3	1.667	1	2.333	5	1	40
3	0	3	2	3	2	5	0	2	4	1.667	1.333	6	1	54
4	0	1	1	1	4	4	1	4.333	3.667	1.333	3.667	6	2	44
4	0	1	1	1	3	2	0	1.333	1	1	2	4	2	29
3	0	1	1	1	5	4	1	1.667	2	1	1.667	4	2	48
4	0	1	2	3	3	6	1	3	2	1	1.333	4	1	26
4	0	2	1	1	5	5	0	2	1	1	1.333	8	2	46
3	0	2	1	1	3	4	0	1	1	1	1.667	4	2	45
4	0	3	1	1	4	4	0	3	4	1.333	2.333	6	2	23
4	0	2	1	1	1	6	1	1	3.333	1.333	1	6	1	57
4	0	3	1	1	5	4	1	2.667	2	1	1.667	5	1	40
3	0	3	2	3	2	6	1	3	3	1.667	1.333	5	1	41
4	0	2	1	1	1	6	1	1.667	1.667	1	1.333	6	2	52
3	0	3	2	3	4	4	1	1.333	1.333	1	2.667	4	1	30
3	0	3	2	3	4	3	0	3	4	2.333	3.333	8	1	37
3	0	2	1	1	4	3	1	3.667	3	1.333	1	6	2	24
4	0	3	2	3	4	6	0	1.667	1.333	1	2.333	5	1	57
4	0	2	2	3	4	5	1	3.667	2.667	2	2.333	7	1	52
4	0	1	2	3	4	5	1	3.667	3	1.333	1.667	5	2	38
4	0	1	1	1	4	6	0	2	4.333	1.667	1.667	6	1	35
4	0	1	1	1	3	6	0	2.667	1.333	1	1.667	7	2	40
4	1	2	1	1	2	2	1	4	3	1	1.333	6	1	36
4	0	1	2	2	4	5	1	2	2	1.667	2	5	2	46
2	0	2	1	1	3	3	1	1.667	2	1	1.333	6	2	64
4	0	2	1	1	3	4	1	2	2.333	1.667	1	4	1	32
4	0	1	1	3	3	5	1	2.667	2.667	1	1.333	5	1	34
4	0	2	1	1	4	6	1	3.333	2.667	1.333	1.333	4	1	39
4	0	1	2	3	2	5	1	1.667	2.333	1	1	4	1	63
4	0	3	1	1	3	3	1	2.333	2.333	1.667	2	5	1	40
2	0	3	2	3	1	3	0	1.667	1.333	1	1.667	6	1	55
4	0	1	2	3	2	6	0	1.667	2.333	1.667	1	5	1	58
2	0	2	2	3	3	4	1	2	2	1	1	6	1	45
4	0	2	1	1	4	4	0	2	2	1.333	1.667	9	2	46
4	0	2	1	1	1	5	1	2	2	1.333	1.667	6	1	55
4	0	1	1	1	3	6	1	1.667	1.333	1	1.333	5	2	63
4	0	1	1	1	2	6	1	2.333	3	1.333	1	4	1	64
3	0	2	2	1	5	2	0	1.667	3	1	1.333	5	2	59
4	0	2	1	3	2	5	1	2.667	3.333	1.333	1	5	2	56
4	0	1	1	1	2	2	1	3.333	4	2.667	1.667	5	2	30
4	0	3	1	1	5	4	1	3.333	3.333	2	2	5	1	33
4	0	3	1	1	4	3	1	2	2.667	1.667	2	6	2	33
4	0	3	2	3	3	2	1	3.667	3.333	1	1.333	5	2	46
3	1	3	1	1	4	4	1	3.667	3.667	3.333	1	6	1	55
4	0	2	1	1	3	6	1	3.333	2	1	1	4	1	53
4	0	2	1	1	2	4	1	3	3	2	1.333	5	1	41
4	0	1	2	3	2	6	0	1.333	2	1.333	1	5	1	64
4	0	2	2	3	1	6	1	1.333	2	1	1	6	1	63
3	0	3	1	1	5	5	1	3	2	1.333	1	5	2	30
4	0	2	1	3	2	6	1	2	2.667	1.667	1	5	1	65
4	0	4	1	3	5	5	1	1.667	1.333	1	1.333	6	1	59
3	0	1	1	3	2	3	0	3.333	2.667	1	1.333	7	2	40
4	0	1	1	1	1	6	1	3	1	1	1	6	1	61
3	0	4	1	3	5	3	1	2	1.667	1	1.667	5	1	39
4	0	1	2	3	4	5	0	2.667	2	1	1	6	2	56
4	0	2	1	1	3	3	1	2	2.667	1	2.333	5	2	56
4	0	1	1	1	3	6	1	1.333	2	1	1.333	4	2	58
3	0	3	2	3	5	4	0	2	1.333	1.333	1.333	5	1	57
4	0	1	1	1	1	4	1	3.667	5	1	1	4	1	38
4	0	3	2	3	2	5	0	1.333	1.333	1	1	4	1	65
4	0	2	2	3	1	2	1	2.667	3.333	1	1.333	6	2	63
4	0	3	1	1	4	4	1	2.333	2.667	2	1.667	4	2	54
4	0	3	1	1	5	2	1	3.667	2.333	1	1.333	9	2	44
3	0	3	2	3	4	4	0	1.667	1.333	1	1.667	8	1	61
4	0	1	3	2	2	3	1	2.333	2	1	1.667	6	1	26
4	0	2	1	3	2	6	1	2	2	1.667	1	4	1	39
4	0	2	1	1	4	6	1	4	3	1	1.333	7	2	48
1	0	1	1	1	2	3	0	1.333	1.333	1	1.667	8	2	54
4	0	2	2	3	5	4	0	1.667	1	1	2	4	2	54
4	0	1	1	3	1	3	1	1.667	1.667	1	1.667	6	1	56
4	0	1	1	1	5	3	1	2.333	3.333	1.333	1	5	2	26
4	0	2	2	3	3	4	1	2.667	2	1.333	1.667	4	2	32
4	0	2	2	1	2	6	0	1	1	1	1	7	1	50
4	0	2	2	3	3	4	0	4	4	1.667	3.333	9	1	47
1	0	4	1	1	4	5	0	3	3	3	2.667	6	1	48
2	1	2	2	3	2	5	0	4.667	5	2.333	1.333	7	2	44
4	0	1	1	1	4	6	1	1.333	2	1	1.667	5	2	48
4	0	1	1	3	3	4	1	2	2.333	1	1.333	6	2	38
4	0	3	2	2	5	4	1	2.333	3	2.333	2.667	8	2	20
4	0	1	1	3	2	3	1	1.667	2.333	1	2	5	1	45
4	0	1	1	1	3	6	1	5	5	1	2.333	8	1	53
4	0	2	1	1	1	5	1	2	2.667	1	1.667	6	2	39
3	0	1	1	1	2	1	1	1.333	3.333	1	1.333	3	2	28
3	0	1	2	3	3	5	1	4	2.667	3	2.333	5	1	68
4	0	2	1	1	4	4	1	3	2.333	1	1.667	8	2	41
4	0	1	1	1	1	5	1	3	2	1	1	5	2	57
4	0	1	2	3	3	6	1	3	2.333	1.667	1.333	7	2	42
4	0	1	1	1	3	4	0	1.667	1	1.333	1	6	1	54
3	1	4	3	2	4	2	0	2	1.667	1	3.667	10	1	52
4	0	3	1	1	4	3	0	3.667	2	1	2	6	2	35
4	0	2	1	1	5	3	1	1	1	1	1	3	1	43
4	0	2	1	1	3	2	1	2	2	1	1.333	4	2	58
1	0	2	1	1	2	6	0	4.667	4.667	1	2.667	9	2	42
4	0	1	2	3	2	6	1	2.333	1.667	1	1	5	1	45
3	0	1	1	3	1	6	0	1.667	1.667	1	1	5	1	76
4	0	1	1	1	5	1	1	4.667	1.667	1	2	3	2	39
4	0	2	1	1	3	2	1	4	3	1	2	6	2	31
4	1	4	1	1	3	4	1	2.667	2.333	1	1	4	2	26
4	0	2	2	1	3	4	1	2	1.667	2	1.667	7	1	50
4	0	3	2	1	3	4	0	3	2.333	1.667	3.333	6	2	48
4	0	1	1	1	2	4	0	4	4	1.333	3	5	2	32
4	0	1	1	1	1	6	1	5	5	2.333	2.667	8	2	49
3	0	3	3	3	5	3	0	1.667	1.333	1	3	10	1	54
4	0	1	1	1	2	2	1	3.333	3.333	1.333	1.667	4	2	37
4	0	2	1	3	4	5	1	4.333	3.333	1	1.667	8	1	27
4	0	2	2	3	4	3	1	2.667	1.667	1	1.667	7	1	44
4	0	1	1	1	4	1	1	4	3.667	1.333	4	9	2	38
4	0	1	2	3	4	3	0	3	3.667	1	3.333	7	1	40
4	0	1	1	1	2	4	1	3.333	3.667	1.667	1.333	7	2	31
4	0	3	1	3	4	4	1	3.667	4.333	1	2.667	4	2	38
4	0	2	2	2	2	2	1	2.333	2.667	1.667	1.667	5	1	35
4	0	2	2	3	2	5	0	1.667	3.333	2.667	1.333	6	1	51
4	0	1	1	1	2	4	1	4	4	1.667	2	8	1	27
4	0	3	1	1	4	4	1	4.667	2.667	1.333	2	4	2	30
4	0	1	2	3	4	5	1	3.333	4	1	1.667	5	1	37
4	0	2	1	1	4	4	1	3.333	2.667	1.667	1	4	2	26
4	0	1	2	3	4	4	0	1	1	1	1	7	2	54
2	0	3	1	1	3	2	1	3.333	5	2	3	5	2	29
1	0	4	1	3	4	2	0	3	2.333	1.333	1.667	7	2	40
4	0	3	2	3	4	2	1	2	1.667	4	1	7	2	22
4	0	1	2	3	4	2	1	5	3.333	1	1.667	6	2	22
4	0	1	2	3	2	6	0	3.333	2.333	1.667	1.333	5	2	21
4	0	3	2	3	5	5	0	3	4	1	1	4	1	30
3	0	1	1	1	2	3	0	2.333	2	1	1	7	2	21
3	0	2	3	3	4	6	0	3	4	2.667	1	4	2	22
3	0	2	2	3	2	6	0	2.333	2	1	2	6	2	66
4	0	3	1	1	4	2	1	1.667	1	1	4	9	1	47
3	0	3	1	1	4	2	1	1.333	2	1	1	7	1	48
3	0	2	1	1	4	2	1	4.667	3.667	1.667	3	8	1	26
4	0	1	1	3	2	4	1	2	3.333	2	1.667	4	1	84
4	0	1	1	1	3	6	1	4	2	1	1.667	8	2	49
4	0	3	2	2	3	6	1	2	1.667	1.667	1.667	6	2	37
4	0	2	2	3	4	3	1	1	2.667	1	1	3	1	52
3	1	3	2	3	4	4	1	2.667	4	1.333	1.667	6	1	31
4	0	2	1	1	2	3	0	3	3	2.333	2	6	1	19
1	0	3	1	1	3	4	0	1.333	2	1	1.333	4	1	24
4	0	3	1	2	1	5	1	4	4	1	1	4	1	50
4	0	1	1	1	3	6	1	3	2	1	1.667	7	1	48
3	0	2	1	3	5	5	0	3	3.667	2	2	7	1	42
2	1	3	1	2	2	3	0	2	2.667	4	3.333	8	1	23
4	0	3	1	1	1	2	1	3.333	2	1	4	7	2	48
4	0	2	2	3	2	5	1	1	2	2	1	4	1	20
4	1	3	3	1	4	6	0	3	3.333	4.667	4	4	1	20
4	0	1	2	3	5	3	0	3.333	3.333	2	4	7	2	60
4	0	1	2	3	5	4	0	3.667	3.333	1	2	7	2	28
4	0	2	1	1	4	1	0	1.333	1	1	1.333	4	2	41
3	0	1	2	3	5	4	0	1.667	2	1.667	1	5	1	37
4	0	3	2	3	4	3	0	1.333	2	1	1	9	1	42
1	0	3	1	1	4	3	0	3	4	4.333	2.333	5	1	26
4	0	1	1	1	2	3	1	1.333	1.667	1.333	1.333	5	1	24
3	0	1	2	3	3	1	0	2	4.333	1	1	7	2	22
4	0	2	1	1	4	5	1	2	2.667	1	1	5	1	52
1	0	4	2	3	4	3	1	2	2	2	1	4	2	37
4	0	1	2	3	1	6	0	3	4	1.667	1	7	1	53
4	0	2	2	3	1	5	0	3	3.333	1	1	4	2	60
4	0	2	1	1	4	3	1	3	3.667	1.333	1.333	4	2	27
1	0	3	1	3	2	6	1	2	2.667	2	3.333	5	1	64
4	0	1	1	1	3	5	1	1	1	1	1	6	2	71
1	1	1	3	1	3	3	0	2	4	1.667	2	7	2	41
4	0	4	1	1	3	3	1	3.333	1	1	1.333	5	1	59
4	0	1	2	3	2	6	0	3.333	1	1	3.667	10	1	53
4	0	2	1	3	4	2	1	3.333	2.333	2	1.667	5	2	53
3	0	1	2	3	3	2	1	2	2.333	1	2	5	2	51
3	0	3	2	3	5	1	1	3	2.667	1.667	3	4	2	35
4	0	1	2	3	4	6	0	2	2	1.333	1	4	2	51
4	0	2	1	3	2	5	1	3.333	2	1.667	2	5	2	53
4	0	1	2	2	4	4	1	1	2	1	1	4	2	50
3	0	3	2	2	3	6	0	4	4	1.333	2	7	1	52
3	0	2	1	3	4	5	1	2	2	1	1	5	1	36
4	0	3	2	3	5	3	1	2	2.667	1.333	1.667	5	2	48
4	0	1	1	1	4	4	1	1.333	1	1	1	5	2	45
4	0	3	1	1	4	3	1	3.667	4	2	3.333	5	1	58
4	0	1	1	1	1	6	0	2.667	2	1.333	1	5	1	65
4	0	2	1	1	4	2	1	2	2	1	1.333	5	1	57
4	0	1	1	1	2	5	1	4.333	4	2.333	1.667	7	1	59
4	0	2	1	1	2	5	1	1.667	2.667	1	1.333	7	1	49
4	0	2	1	1	4	5	1	1.667	2	1	1.333	5	1	61
4	0	3	1	1	4	3	1	4	3.667	1	2	4	2	24
3	0	1	2	3	3	3	1	2	1.333	1.667	1.667	7	1	65
4	0	2	2	3	4	4	0	2	2.333	1	1	8	2	54
4	0	1	1	1	1	5	1	2	2	1	1	6	2	63
4	0	4	1	1	3	4	1	3	4	3	2	5	2	51
4	0	2	1	1	4	2	0	1.667	2	1.333	1.667	5	2	42
4	0	1	2	3	2	6	1	2	3.667	2.333	1.333	5	1	48
4	0	1	1	1	1	5	1	2.667	2	1	1.333	5	2	44
4	0	2	1	3	5	3	0	4	2.667	1	2	5	2	41
4	0	1	3	3	3	6	1	3.333	2.667	3.333	3.333	5	2	32
3	0	2	1	1	3	4	1	3.667	3.333	1	1.333	5	2	24
4	0	3	1	1	5	2	1	1.667	2.333	1.333	3	4	1	43
4	0	3	2	3	1	5	1	1	1.667	1	1	7	2	61
4	0	1	1	1	4	6	1	1.667	1.333	1	1	4	1	54
4	0	1	2	3	5	3	1	3.333	2	1.333	2.333	5	2	35
4	0	1	1	1	5	3	1	2.667	1.333	1	3	5	2	52
4	0	1	1	1	4	6	1	3.333	2.667	3	3	5	1	54
2	0	1	2	1	3	3	1	4.333	2.333	1	1.333	8	2	35
4	0	2	1	1	1	4	1	2.667	2.333	1.667	1	8	2	31
3	0	2	2	1	2	2	0	4	4	2	2	6	2	31
4	0	3	1	1	5	3	0	1.333	1.667	1.667	1.333	5	2	31
3	0	4	1	1	3	2	1	4.667	4.667	3	2	6	2	24
4	0	3	1	3	3	4	1	2.667	2.667	1.333	1.333	7	2	21
4	0	2	1	1	5	3	1	2	1.333	1	2.667	5	1	45
4	0	1	1	1	2	5	1	3	2.667	1.333	1.333	6	2	33
1	0	3	3	3	3	6	0	1.333	1.667	1	1	5	1	48
4	0	4	1	1	5	2	1	1.333	1.333	1.667	2.333	4	1	33
2	0	2	2	3	4	3	1	2.667	2	1	2.667	4	1	28
4	0	3	1	1	5	3	1	2	1.333	1	2	3	2	24
4	0	1	1	1	2	6	1	3	2	1	1	5	1	25
1	0	3	1	3	4	2	1	2.333	3	2.333	2	3	1	27
4	0	2	1	1	4	3	1	2.667	4	2	1.333	8	1	64
4	0	3	1	1	5	3	1	4	4	1	2.333	5	1	31
4	0	2	2	3	3	6	0	3	3	3	3	6	2	39
4	0	1	2	1	4	3	0	2.667	2.333	1	2	5	2	23
1	0	2	1	1	1	3	1	2.667	2.333	1.333	2	6	2	24
4	0	1	1	1	3	6	1	1	1	1	1	5	1	56
4	0	1	2	3	5	1	1	3.667	3.333	2.667	3.333	4	1	23
4	0	2	1	1	5	4	1	4.333	3.667	1.333	2.667	8	2	40
1	0	3	1	1	1	3	0	2.667	2.667	1	1	4	2	43
4	0	1	2	3	5	4	0	2.333	2.667	2.333	2	6	1	41
3	1	3	2	2	2	4	0	3	3	1.667	1	6	1	39
4	0	2	1	1	1	6	1	2.667	1.667	1	1	9	2	40
4	0	3	1	1	4	5	1	3.333	2.667	3.333	1.333	4	2	44
3	0	1	2	3	3	4	0	1.667	1.667	1	2	4	1	33
4	0	2	1	1	5	3	0	2	1.333	1	1	6	1	34
2	0	4	2	3	4	4	0	3.333	2.667	2.667	2	3	1	34
4	0	2	2	3	2	4	0	1.667	2	1.333	1	3	1	31
3	0	3	1	1	3	3	0	2	1.667	1.333	1	4	2	31
4	0	2	2	3	4	2	1	2	1.333	1.333	2.667	4	1	58
4	0	1	1	3	5	1	1	4	4	1.333	2.333	6	2	26
4	0	1	1	1	2	6	1	3	2.333	1.667	1	4	1	60
4	0	1	2	3	4	6	0	3.667	3.333	1	1	9	1	31
4	0	1	2	1	3	5	1	2.667	2	1	2.667	7	2	54
2	0	3	2	2	2	2	0	4	4.333	3.667	1.667	3	1	31
4	0	2	1	1	3	6	0	2	1.667	1	1.333	4	2	29
4	0	2	2	3	3	6	0	3.333	3.667	2.667	2.667	6	1	31
4	0	1	1	1	5	5	1	1.667	2.333	1.667	1	4	1	60
4	0	2	1	1	4	3	1	4	2.667	1.667	4	6	2	39
3	0	3	2	3	4	3	0	1.667	2	1	1.333	9	1	51
4	0	1	1	1	3	6	0	1.667	2	1.333	1	4	1	47
4	0	3	1	3	3	6	1	2.667	1	1	1.667	3	1	67
4	0	1	2	2	5	6	1	1.667	1	2	1.667	4	2	48
2	0	1	3	3	1	6	1	3	3	3.333	1	7	1	66
4	0	2	2	1	4	3	1	2.667	1.333	1	2.333	5	2	64
4	1	4	1	3	4	3	1	2.333	1.667	1	1.333	7	1	65
4	0	4	1	1	4	4	1	3	2	1.667	1	3	1	55
3	0	3	1	1	1	6	1	2	4	1	1.667	4	2	58
4	0	2	1	1	2	3	1	3.333	3	1	1.333	5	1	36
4	0	1	2	3	4	4	0	1.333	1.667	1	2	4	2	63
4	0	1	1	1	3	4	1	2	1.667	1	1	6	1	40
4	0	1	3	3	4	5	0	2	1.667	1.333	1	4	2	53
4	0	1	2	3	4	4	0	2.667	3	2	1.667	5	1	58
2	0	1	2	3	4	3	1	4	4	1.333	1.333	8	1	25
4	0	1	2	1	2	4	0	3	2	2.333	1.667	5	2	32
3	0	1	1	3	1	4	1	1.333	2	1.667	2	5	1	58
4	0	2	2	1	5	2	1	2.333	2	1	3	4	2	23
4	0	2	1	1	4	4	1	3	2.333	1	1.333	9	2	44
1	0	2	1	1	1	5	1	3	3	1	1.333	6	2	71
4	0	1	2	3	5	2	1	1.333	2	1	1.667	4	2	54
4	0	1	2	3	5	5	1	4	4	1	2.333	6	2	53
1	1	2	1	1	4	1	0	2.667	2.333	2.333	2.333	5	2	24
4	0	2	1	1	3	3	1	2.333	1.667	1	1.333	4	1	45
4	0	2	1	1	2	6	1	3	5	1.333	2	4	1	53
3	0	3	2	1	3	3	1	3	2	1	1	8	1	58
3	0	1	3	3	2	4	0	3.333	2.667	1.333	2.333	4	1	60
3	0	2	2	3	3	4	0	3	2.667	1	2	4	2	26
4	0	2	1	1	4	6	0	1.333	2	1	1	4	1	36
4	1	3	1	1	2	5	1	1.333	2	2	1	7	1	48
4	0	2	2	3	3	6	0	2.333	1.667	1	1	5	1	59
4	0	2	1	1	2	4	1	2	1.333	1	1.333	4	2	59
4	0	1	2	3	5	2	1	3.333	2	1	3	7	2	34
4	0	3	1	1	4	4	1	2.667	2	2	2	8	2	53
4	0	3	2	3	3	3	1	2.667	3.333	1.333	3.333	5	2	28
4	0	2	2	3	5	3	1	4	2.667	1.667	2.667	5	2	42
4	0	3	1	3	5	2	1	1	1	1	1	4	1	63
3	0	4	2	3	2	5	0	1.667	1.333	1	2	4	1	35
4	0	2	2	3	3	4	0	2	1.667	1.333	1.333	5	2	36
4	0	1	1	1	3	4	1	3	2	1	1.667	4	1	54
4	0	2	1	1	2	3	0	3.333	3.333	1	1.667	7	2	22
4	0	1	2	3	3	5	1	1.667	2	1	2	5	2	55
4	0	4	1	1	4	1	1	2	2	1.667	2.667	6	1	44
4	0	1	1	1	4	4	1	1.667	2	1.333	1.667	6	2	23
4	0	1	1	1	2	4	1	2	2	1.333	1.667	7	1	48
3	0	1	1	1	1	4	1	1.333	2	1	1.333	4	2	52
3	0	2	2	3	4	3	0	3.667	2.667	1.667	1.333	5	2	45
4	0	2	1	1	2	5	1	4.333	3.333	2.333	3	6	1	30
4	0	2	1	1	4	3	1	2.333	2.667	2.667	2.333	4	2	28
4	0	1	1	1	4	5	0	1.667	1	1	1	7	2	48
4	0	2	3	3	4	6	1	4	4	1	1	7	1	50
4	0	1	2	2	4	3	0	2.333	2	2.333	3	3	1	54
4	0	2	1	1	3	6	1	1.667	2	1	1	8	1	49
3	0	3	2	3	4	4	0	3.333	2.333	1.667	2	4	2	24
4	0	2	1	1	5	3	1	1.667	2.333	1	1.333	5	2	34
4	0	2	2	3	5	2	1	2.333	2	2	2	4	2	32
4	0	1	1	3	3	4	0	1	1.333	1	1	5	2	54
4	0	1	1	1	3	3	1	3.333	2	1	1	4	2	36
4	0	1	1	3	4	6	0	2	2	1.333	1	5	2	31
3	0	1	3	3	1	6	0	2.667	5	2.333	1	7	1	20
4	0	1	2	3	2	6	0	1.667	2.667	1.333	1.333	6	1	50
4	0	2	3	3	2	3	1	3	2	1	3	8	2	21
4	0	1	2	3	4	4	1	1.333	1	1	1	6	2	38
4	0	3	1	1	4	2	1	3.667	4.333	3	1.667	4	1	44
2	0	3	2	3	4	4	1	2	2	1.667	1.333	6	1	49
4	0	3	1	1	4	2	0	2.667	1.667	1	2.333	5	2	45
4	0	3	1	1	2	4	1	3.333	2	1.667	1.333	4	2	31
4	0	2	1	3	2	3	1	1	1.333	1	1.333	4	1	37
4	0	1	2	3	4	5	1	2.667	3	1	2	7	2	51
4	0	4	2	3	1	4	1	3.333	2.667	1	1.333	4	2	47
3	0	3	2	2	4	1	0	2	1.667	1	3.333	7	2	50
4	0	3	1	1	3	3	1	2.667	3.667	1	2	5	1	45
2	0	1	1	3	3	3	0	1.333	1	1	1	6	2	33
3	0	3	2	3	3	3	1	4	3.667	4	3	4	1	32
4	0	1	1	1	4	2	1	2	2.667	1	1	5	1	30
4	0	2	1	1	3	6	1	1.667	2	1.333	1	6	1	38
3	0	3	2	3	4	4	0	2.667	4	1	1	5	2	27
4	0	1	2	2	5	3	1	4	2.333	1.667	1.667	4	2	59
2	0	2	2	3	1	3	1	3.333	4.333	1.333	2.333	7	2	34
2	0	2	2	3	3	4	1	3	3.333	1.667	1.333	4	1	58
4	0	3	1	1	3	5	1	3.667	3.333	2	2.333	5	1	37
4	0	3	2	3	5	2	0	2	5	2	2.333	4	2	25
4	0	2	2	1	2	1	1	4	4	3	1.667	7	1	27
4	0	3	1	1	3	2	1	1.667	2	2	2	5	2	35
4	0	2	2	2	4	4	0	2	2	1.333	1	4	1	32
4	0	2	2	1	4	4	0	2	3	1.333	1	5	1	34
4	0	1	1	3	4	6	1	1.667	2.667	2	1	3	2	58
4	0	2	2	3	4	4	0	4.333	4.333	1	1.667	4	1	42
4	0	3	2	3	5	3	0	3	3	2.333	2	6	2	21
4	0	2	2	3	3	3	1	1.667	1	1	2	9	2	54
4	0	1	1	1	1	6	0	2.333	2	1	1	3	1	61
4	0	1	2	3	3	5	0	1.333	2	1	1.667	4	1	43
4	0	1	2	3	5	4	1	2	1.667	1.667	2	5	2	76
4	0	2	2	3	3	4	1	4.333	3.667	1.333	1.333	6	2	27
4	0	1	2	3	5	4	1	2.333	1	1	2	4	1	49
4	0	1	2	1	5	4	0	1.333	1	1	1.667	5	2	54
4	0	1	2	1	5	1	0	1.333	3.333	2	1.333	5	2	34
3	0	2	2	3	2	6	0	3.333	3.333	1	1	4	1	45
4	0	3	1	1	3	3	1	2.333	1.333	1	2	8	2	43
4	0	2	3	2	2	4	0	1.667	2	1.333	1	8	2	44
4	0	1	2	3	4	5	1	4	2.333	1	1.667	6	2	29
4	0	3	1	1	1	3	1	4.333	1.333	1	1.667	5	2	39
3	1	3	2	3	5	2	0	2.667	2.333	2.667	2.333	5	1	42
4	0	1	1	3	2	4	0	1	1	1	1	6	1	31
3	0	1	2	3	3	4	0	2	2	1.333	1	8	2	38
1	1	2	2	1	4	3	0	3.333	3.667	3.333	3.667	3	1	29
4	0	2	2	3	4	3	0	3.333	3	2	2	6	2	20
3	0	2	2	3	4	6	0	2	2	1.667	2	4	1	51
4	0	3	1	1	5	3	1	3.667	2.333	1	1.333	8	2	24
3	1	1	2	1	4	2	1	3.333	4	4	4	9	1	23
4	0	2	2	3	1	4	0	2	2	2	2.333	5	1	20
4	0	3	1	3	4	3	1	2	2	2	1.667	7	1	33
3	0	3	2	3	4	3	1	3	3	1	2.667	8	2	32
4	0	2	2	3	5	5	0	2.333	3.333	1.667	1	6	2	30
4	0	3	1	1	2	3	0	1.333	2	1	1	4	1	30
4	0	3	1	1	4	2	0	3.333	3.333	2	1.667	6	2	27
4	0	2	2	3	2	3	0	2	4	1	1	4	2	32
2	0	1	2	3	4	3	0	4	5	1	2	6	2	28
4	0	2	2	3	4	6	0	4.667	3.333	1.333	2	7	1	49
4	0	1	2	3	4	6	0	4.333	4	1.333	1	4	1	33
4	0	3	2	3	4	4	0	2.333	2.667	1	3.667	10	1	51
4	0	1	1	1	5	2	1	4.333	3.333	2.333	1.333	7	2	28
4	0	1	2	3	3	5	0	3	2.667	1.333	1	6	1	33
4	0	2	1	3	4	6	0	1.333	1	1	1	4	1	27
4	0	1	2	3	5	6	0	4	4	3.667	3	7	1	34
4	0	1	2	3	3	5	1	1.333	1	1.333	1	3	1	24
4	0	2	1	1	2	2	1	2.667	2	1.333	2.333	3	1	28
4	0	3	1	1	5	3	1	3.667	5	4.333	2.333	5	1	31
1	0	4	3	2	4	3	0	3.667	4.333	1.667	3	7	1	41
4	0	1	2	3	5	3	1	1.333	2	1.333	1	6	2	58
1	0	1	1	3	1	2	0	2.667	2	1	1	4	1	72
4	0	1	1	1	3	4	1	1.333	4	1.667	1	3	1	29
4	0	1	1	2	4	4	1	2	2.333	1	1	6	1	32
4	0	3	1	1	4	3	0	2	4	3	1	8	1	29
2	0	2	2	3	1	5	0	1.333	2	1	1	5	1	61
4	0	3	1	1	3	3	1	2	2.667	1	2	6	2	27
4	0	2	1	1	3	5	1	2.667	3.333	1.667	1	7	1	55
4	0	1	1	1	4	6	0	2.333	4	1.333	1	4	2	23
4	0	4	1	1	1	2	1	3.333	1	1	3	4	2	53
4	0	1	1	1	3	4	0	3.667	2.667	1	2.667	5	2	28
4	0	1	2	3	5	3	1	2.333	2.333	1	1.333	4	2	62
3	0	3	1	3	5	4	1	3.667	1.333	1	1.333	4	2	28
4	0	1	1	2	4	5	1	2	2.667	1	1.333	3	2	29
4	0	3	1	1	3	3	1	2.333	2.333	2.667	1	4	1	22
4	0	2	1	1	5	2	1	3.333	2.667	1.333	1.333	5	2	56
4	0	1	1	1	2	5	1	1	1	1	1.667	4	2	75
3	0	1	1	1	2	5	1	1.333	1	1	1	4	1	46
4	0	1	1	1	5	3	1	2.333	3.667	1	1.333	5	1	49
2	0	3	2	2	3	3	0	2.667	2.333	2.333	2.667	5	1	48
4	0	1	2	3	4	5	1	2.333	1.667	1	2	4	2	28
4	0	3	2	3	2	5	1	1.667	1.333	1.333	1.333	8	1	51
4	0	3	1	1	3	6	1	4	5	2.667	4	8	1	35
4	0	1	1	1	5	4	1	3.333	4	1	1	6	2	45
4	0	1	1	1	3	5	1	2	2	2	2	6	2	30
4	0	2	1	1	3	5	1	2	2	1.333	1	6	1	67
4	0	3	2	1	4	4	0	2.667	3	1	2	4	1	56
3	0	1	1	3	3	4	0	2.667	3	1.333	2.667	6	1	58
4	0	1	2	3	4	6	1	3	2.667	1	1	5	1	51
1	0	4	1	1	2	2	1	4.333	3.667	2.333	4.333	6	2	25
4	0	1	3	3	4	4	1	2.667	2.667	1	3.667	5	1	50
1	0	1	1	1	1	5	1	4	1	1	1.333	2	2	66
4	0	1	2	3	4	4	0	1	1	1	1.333	4	1	61
2	0	2	1	3	1	5	1	3.333	2	2	1	5	1	51
4	1	2	2	3	3	6	0	2.667	2.667	1.667	2.333	5	1	60
3	0	2	3	3	1	4	1	2	1.667	1	1.667	4	2	60
4	0	3	1	3	4	4	1	3	2.667	2.333	2.333	5	2	42
4	0	1	1	1	2	5	1	1.333	1	1.333	1.667	4	2	53
4	0	1	3	3	2	5	1	2.667	2	1	1.333	4	1	58
2	0	2	2	3	4	4	1	2	2	1	1	4	2	51
4	0	1	2	3	3	6	0	2.333	2	1	1	4	1	53
4	0	1	2	3	5	1	0	2	1.667	1	1	7	2	37
4	0	2	1	1	3	4	1	1.667	2	1	1.333	4	2	43
4	0	3	1	1	5	4	0	2.333	2.667	1	2.667	5	2	46
2	0	4	2	3	2	5	1	2.333	1	1	2	9	1	49
4	0	3	1	1	3	4	1	1.667	1.333	1	1.333	6	2	49
3	0	2	2	3	3	6	0	2.333	3	1.667	1.333	6	1	55
4	0	2	2	3	4	5	1	4	2	1.333	1.667	7	2	23
4	0	1	1	1	4	6	0	1	1	1	1	4	1	54
4	0	2	1	1	3	2	1	2	2	1.333	2	5	2	45
4	0	3	2	3	4	4	0	1.667	1.667	1	1.333	5	1	51
2	1	3	2	2	5	2	0	4	4	3.667	4.333	7	2	26
3	0	3	3	1	3	5	0	2.333	2	1	2.667	6	1	77
4	0	1	2	3	1	6	1	4.333	4.667	1.667	1	5	2	21
4	0	1	2	3	2	5	1	1.667	2	1	1.333	3	1	31
4	0	1	1	1	2	2	1	4.333	3.667	2.333	2.667	3	2	22
4	0	1	1	2	3	3	1	3	3	3	3	7	1	39
3	0	1	2	3	2	6	0	1.667	1	1	1.333	3	1	46
4	0	2	1	1	2	4	1	2	2	1.333	1	7	1	33
4	0	2	2	3	5	5	1	3	3.333	1	1.333	5	2	47
4	0	2	1	3	2	3	1	3.667	1.333	1	1.333	6	1	46
4	0	2	1	1	4	5	1	2.667	2	1	2.667	5	2	46
1	0	2	1	3	1	4	1	3	2.667	1.333	1	9	1	33
4	0	3	1	1	5	3	1	2	2	1	1.333	4	2	38
2	1	4	1	1	5	6	1	1.667	2	1	1.333	4	1	20
4	0	2	1	1	4	3	0	2.333	3.333	1	1	4	2	44
4	0	2	2	3	4	3	0	1	1.333	1.333	1.333	6	1	53
4	0	2	1	1	5	3	1	3.333	4	1	1.333	5	1	27
4	0	1	1	1	3	4	1	3.333	4	1.667	1	5	2	35
2	0	2	2	3	4	6	0	2.333	1.667	1	1.667	4	2	53
4	0	1	1	1	1	6	1	1	4	1	1	6	1	72
4	0	1	1	3	4	5	1	1	1	1	1	4	2	67
4	0	3	1	1	5	2	1	2.333	2.667	1.667	2	7	1	32
2	0	4	2	3	1	5	1	2	3	1.667	1	7	1	38
3	0	2	2	3	1	6	0	3	1.667	1	1	5	1	59
4	0	2	1	1	4	3	1	2.333	2.333	1	1.333	5	2	29
4	0	1	1	1	2	4	1	1.667	2	1	3	5	1	35
4	0	1	1	1	2	6	1	2	2	1	1	6	2	41
3	0	4	3	2	1	3	0	2.667	3	4	4	3	1	33
4	0	4	2	3	5	3	1	1.667	3	1.333	2	5	1	31
4	0	1	1	3	5	2	0	2	2	1	1.333	4	2	40
4	0	3	2	3	5	4	0	2	3	2.333	1	3	1	34
3	0	1	3	3	2	6	1	3.667	2.333	1	1.333	3	1	24
3	0	3	1	1	1	3	0	2	2.667	1	1	3	1	20
4	0	1	2	3	4	6	0	2	1.667	1.333	2	3	2	34
3	0	3	1	1	4	3	0	2.333	3.333	1	1.667	9	1	40
4	0	2	1	1	3	4	1	1.667	2.667	1.667	1.333	4	1	22
4	0	2	2	3	4	3	0	3	3	1.667	1.667	6	1	25
4	0	2	1	1	5	3	1	4	4	1.333	2	4	2	26
4	0	2	1	1	4	3	0	1.667	2	1	1	5	1	44
3	0	2	1	3	2	3	0	2	2	1	1.333	5	1	44
4	0	4	1	1	4	5	0	2	3	2	1	3	2	33
4	0	1	2	3	2	3	0	2	3.333	1.667	1.333	7	1	33
3	0	3	2	3	2	5	0	1.667	3.333	1.667	1	3	1	28
3	0	3	2	3	5	2	0	2	3.333	2	2.667	9	1	39
4	0	3	1	3	5	5	1	3	2.333	2.333	1.667	4	2	29
4	0	3	1	3	4	2	1	2.333	2	1	1	4	2	37
2	0	3	1	1	3	4	0	3.667	2.333	1	1.667	6	2	48
4	0	1	1	1	5	5	1	2.333	1.667	1.333	1.667	4	2	47
4	0	4	2	3	5	2	1	3.667	3	1	2	7	1	39
4	0	1	1	1	5	4	1	3.333	1.667	1	1	6	2	23
4	0	1	1	3	3	6	1	3.333	2.333	2.333	1.667	6	1	49
4	0	3	1	1	4	4	1	3.333	3.667	1	1	5	1	43
4	0	1	1	1	5	3	1	2.333	4	3	1	6	2	24
2	0	2	2	2	2	3	1	3	2.333	3.333	2.667	7	1	45
4	0	2	2	3	1	5	1	2	2	1	1.667	4	1	30
4	0	2	1	1	1	6	0	5	5	1	1	5	2	57
4	0	2	1	3	3	4	1	2	1.667	1.667	1.333	3	1	47
4	0	2	2	3	2	6	0	2	2	1	1	3	1	31
4	0	2	1	3	4	4	1	2	1.333	1	1	3	2	37
1	0	4	1	1	3	2	0	4	2	1	2	6	1	39
3	0	4	1	1	2	6	1	4	4.333	3.333	1.667	7	1	53
4	0	1	1	3	4	3	1	2.333	3	1	1	6	1	68
4	0	1	1	1	1	6	1	1.333	1	1	1	4	2	52
4	0	1	1	1	2	4	0	3	1	1	2.667	6	2	22
4	0	1	2	3	3	6	1	2.667	2.333	2	1.667	5	1	39
4	0	2	1	1	3	5	1	3.667	4	1	1	3	1	72
4	0	3	2	3	4	3	1	4.333	3.333	3.667	3.667	3	2	60
4	0	2	2	3	5	3	1	2.667	3	1.333	2	4	2	34
4	0	2	1	1	3	5	1	2.333	3	1	1	5	1	58
4	0	1	1	1	3	6	1	2.667	2.667	1	1	4	1	48
4	0	2	2	3	2	6	0	2.667	3	1.667	1.333	4	1	64
4	0	1	2	3	5	6	1	4	4	3	1	6	1	62
4	0	2	1	3	4	4	1	3.667	4.667	1	2.667	6	1	40
4	0	2	1	1	3	5	0	2.333	3	1.667	1.333	5	2	37
4	0	3	2	3	3	5	1	1.667	2	1.667	2.333	5	1	38
4	0	2	1	1	4	6	1	2.333	3.667	1	1	7	2	50
4	0	3	1	1	4	1	1	2.333	2.667	1.667	2	4	1	30
4	0	1	1	1	1	3	0	3.667	4	1	2.333	4	2	56
4	0	2	1	1	5	3	1	1.333	3	1	1.333	3	2	57
4	0	1	1	1	2	5	1	2	4.333	1	4.667	5	1	51
3	0	2	1	3	4	5	1	4.667	3.667	1	2	6	1	21
4	0	2	1	3	1	6	1	3	2.667	1	1	6	1	65
3	0	3	1	3	4	3	1	2.667	3.333	1	1	5	2	54
4	0	1	2	3	1	6	0	2.667	2	1	1.333	5	2	55
4	0	1	1	1	2	3	1	3.333	2	1	2	4	2	31
4	0	2	1	1	2	3	1	1.667	2	1.667	1	7	1	58
4	0	1	2	1	2	3	1	3.333	2.667	1	1.333	4	2	48
2	0	1	3	3	4	6	0	1.333	1.333	1	1.333	4	2	36
4	0	1	1	1	5	3	1	3.667	1.333	1	1.667	5	2	32
4	0	3	1	1	5	2	1	2.333	2	1	1.333	4	1	53
4	0	2	1	1	4	3	1	2	2.333	1.667	1.333	6	1	58
4	0	1	3	3	3	6	0	2.333	2.667	1.667	2	3	2	26
3	0	1	2	3	4	3	0	1.667	2	1	1.667	5	2	63
4	0	3	1	1	4	3	1	2.333	2.333	2.667	3.333	5	2	23
4	0	1	1	1	3	1	0	3	3	3	3	3	1	36
4	0	1	1	3	5	5	1	3.667	3	1	1.667	4	2	46
4	0	2	3	2	4	5	0	2.667	2	1.667	2	5	1	52
4	0	2	1	3	4	3	1	1.333	1	1	1	5	2	54
4	0	2	1	3	2	6	1	2.333	3	1.667	1.333	4	1	50
4	0	1	1	1	5	5	0	2	1	1	1	7	2	55
4	1	3	1	1	5	3	1	2	1	1	1	3	2	29
4	0	3	1	1	4	2	1	1	1	1	2	3	2	28
1	0	2	1	1	3	5	0	1.333	1.333	1	1	4	2	55
4	0	1	2	3	4	3	0	4	4	2	4	6	2	53
4	0	1	1	1	4	4	1	2.667	2	1	1	4	1	33
4	0	1	1	1	2	3	1	3	3	1	2	6	2	22
4	0	1	1	1	5	6	1	3.667	1	1	1	5	2	40
4	1	1	2	3	1	3	1	3.333	3	2	1	5	2	24
3	0	1	2	3	5	2	0	1.667	2	1	2.333	4	2	57
4	0	3	1	1	3	3	1	1.333	1.333	1	1	3	2	43
1	0	3	1	3	3	5	1	1.667	1	1	2	3	2	65
4	0	2	1	1	1	6	0	2.333	1	1	1.667	3	2	52
4	0	2	1	1	4	2	1	4	4	1.667	2.333	3	2	45
4	0	1	2	3	5	3	0	2	2	1	2	5	1	60
4	0	2	2	3	4	2	0	2.667	3.333	2.667	1.667	3	2	63
4	0	1	1	3	2	5	1	1.667	2.667	1	1	5	1	34
1	0	3	3	3	4	3	0	2.667	4	1.333	2.667	6	2	43
2	1	3	1	1	4	2	1	2.667	2	2.667	2	4	2	28
4	0	2	2	3	4	2	0	1.667	3.667	2.333	3	7	2	48
4	1	3	1	1	4	1	1	3.667	3.333	1.667	3	3	2	24
3	0	1	2	1	5	2	1	2	4	3	1	6	2	22
4	0	2	1	1	3	3	1	1.333	1.333	1	1	4	1	52
4	0	2	1	1	2	5	1	1.667	2.333	1.667	1	5	1	48
4	0	1	1	3	2	5	1	2.333	1.667	1	1	3	1	59
4	0	4	2	3	2	6	0	4.667	4	1.333	1.667	5	1	37
4	0	2	1	1	2	4	0	2.333	4.333	2	1.667	5	2	47
4	0	2	1	1	3	4	1	4	2	1	1.333	6	2	27
4	0	2	2	3	2	4	0	2.667	3.667	1.667	2.667	4	2	30
1	0	2	1	3	2	2	1	1.333	3	1	1.667	4	2	26
4	0	4	2	3	4	6	0	3	1.667	1	3	3	1	53
4	0	1	2	3	5	3	0	2	1.667	1	1.667	5	2	51
4	0	1	3	3	3	5	0	5	5	1	1	3	1	50
2	0	3	1	1	4	3	1	3.333	2	1	1.333	7	2	45
1	1	4	1	1	3	1	1	3.667	2	1.333	1.667	7	2	24
4	0	3	2	3	4	4	1	1.333	1	1.333	2	4	2	47
4	0	1	1	1	4	2	1	2.667	1.667	1	1	7	2	41
4	0	2	2	3	2	6	0	2.667	1	1	1.667	5	2	43
4	0	2	1	1	2	5	1	2	2.667	1	1	2	1	43
4	0	1	2	3	4	4	1	2	3.333	1	2	6	1	43
4	0	1	1	1	4	1	1	2.333	3	2.333	1	6	1	24
4	0	2	1	1	4	6	0	1	1	1	1.667	4	1	34
4	0	2	2	1	3	4	0	2.667	3	1.667	2.333	5	2	31
4	0	2	1	1	2	4	1	1	1	1.333	1	7	1	28
3	0	2	2	3	4	3	1	1.667	4.333	1.333	1.333	7	1	33
4	0	1	2	3	1	5	1	3.667	3.667	2.333	3.667	4	1	46
4	0	3	1	1	4	3	1	3	1.333	1	1.667	3	2	29
1	0	3	1	1	3	3	1	1.667	2	1.333	1.667	5	2	40
4	0	3	2	2	5	4	0	2.667	4.333	2.333	2	5	2	38
2	0	4	1	2	3	3	0	3	2.667	2.667	2.333	3	2	28
3	0	2	3	1	3	6	0	2	2	1	1	4	2	51
4	0	1	2	3	4	3	0	1.667	2	1.667	1	3	2	24
4	0	1	2	3	4	6	0	1.667	2	1	1	5	1	54
4	0	2	1	1	3	6	1	1.667	1.667	1	1.333	5	1	31
4	0	2	1	1	4	5	1	3	2.333	1	2	4	1	51
4	0	2	1	1	3	3	1	1.333	2.667	2.667	1	6	2	23
4	0	1	2	3	5	5	0	1.667	1	1	2.333	4	1	61
4	0	4	1	1	4	4	0	2	2	1	2	5	2	54
4	0	2	2	3	2	6	0	2.667	3	1.667	1	5	1	51
4	1	3	1	1	2	3	0	1.333	1.333	1	1.667	4	1	44
4	0	2	1	1	2	2	1	1.333	1	1	1	4	2	21
4	0	2	1	1	3	5	1	3.333	2	1	1	5	2	39
4	0	1	1	1	3	4	1	1.667	2	1	1.333	5	2	49
3	0	3	1	3	3	3	0	4	2	1	1.667	4	2	21
4	0	1	1	1	1	3	1	1	1.333	1	1.333	3	2	23
4	0	4	2	3	5	3	1	1.667	1.333	1	1	4	2	51
4	0	2	1	1	1	6	0	4	4	1	1	4	1	65
4	0	2	3	3	4	5	0	5	1.333	1	1	6	1	41
4	0	3	1	1	3	3	1	2.333	2	1	1	3	2	36
3	0	2	1	3	4	5	1	2.667	2	1	1.667	4	2	46
4	0	3	1	1	4	4	1	2.667	2.333	2.333	2	5	2	33
4	0	2	1	1	4	6	1	3	3.333	1	1	3	1	52
4	0	1	2	3	5	6	0	3	2	1	1.667	6	1	37
3	0	2	1	3	5	3	0	3.667	3.667	2.667	4	7	2	48
4	0	2	1	1	3	6	1	3	1.667	1	1	4	2	44
4	0	1	2	3	4	4	0	1.333	2	2	1	3	2	58
4	0	1	2	3	2	4	1	1	1	1	1.333	5	2	33
4	0	1	1	1	4	2	1	3	3	1.333	1.333	6	2	38
3	0	1	2	3	2	3	1	1.667	2	2	1.333	5	2	62
4	0	3	2	3	3	1	0	1.667	1.667	1	2.667	6	2	56
4	0	2	1	3	2	6	1	1.667	2	1	1	4	1	35
4	0	1	1	1	1	1	1	3.667	5	4.333	4.667	7	1	42
2	1	3	1	1	4	1	0	5	3.667	1.333	3.667	2	2	25
4	0	2	1	1	4	1	1	3.667	3.333	1	3.333	6	1	29
3	0	3	2	3	4	6	1	1.667	2.667	1	1	3	2	38
4	0	2	1	3	4	4	1	1.667	2	1	1	4	1	39
1	0	4	1	1	5	1	1	3	2	1	1.333	4	2	23
1	0	1	1	1	1	5	0	2	1.667	1	1	4	1	27
4	0	2	1	1	4	4	1	2	2.333	1.333	1	5	1	24
3	0	2	2	3	2	2	1	2	2	1	2	5	2	22
4	0	3	1	1	2	4	0	1.667	1	1	1	4	1	35
1	1	4	1	1	3	4	0	2.667	3	1	1.667	7	2	31
4	0	3	1	1	3	4	1	2.667	3	1.667	2	5	2	56
4	0	1	1	1	3	5	0	2.667	2.667	1.667	1.333	5	1	25
4	0	2	2	3	4	4	1	2.667	2.333	1	2	5	1	33
4	0	2	2	3	4	4	0	1	1	1	1	5	1	41
3	0	3	2	3	4	1	1	1.333	1	1	1.333	4	1	53
4	0	3	2	3	3	3	0	3.333	2	2	1.667	5	1	41
4	0	3	1	1	3	5	1	4.333	4.333	2	2	6	1	51
4	0	1	2	3	5	3	1	1.667	1.333	1.333	2	7	2	50
4	0	1	1	1	3	5	1	2.667	3.667	1	2.333	6	1	29
4	0	3	1	1	4	1	1	3.667	4.333	2	4.333	5	2	43
1	0	1	1	3	3	6	0	1	2	1	1	3	1	23
4	0	1	2	3	2	6	0	2.333	2	1.333	2	5	2	41
4	0	4	1	1	4	2	1	3	4	1.667	1.667	7	2	50
4	0	2	1	1	1	4	0	3.667	3.667	1.333	1.667	9	1	23
4	0	1	2	3	2	6	0	4	3.667	1	1.333	8	2	25
4	0	2	1	1	2	2	0	1	2	1.333	2.667	3	2	32
4	0	2	1	1	2	3	0	1.333	1.667	1	1.333	5	2	51
1	0	3	1	1	3	3	0	1.667	2	1.333	1	6	2	32
4	0	1	3	2	2	4	0	4	4	1.333	1	6	1	21
4	0	2	1	1	4	2	1	1.667	2.667	1.333	1.667	4	1	28
2	0	3	1	1	3	5	0	3.333	4.333	1.667	1.667	6	1	27
4	0	3	2	3	1	6	1	3.667	1	1	1	5	2	52
3	0	1	2	3	2	5	0	3	2	1.667	1.333	7	2	56
1	0	2	2	3	4	6	1	1.667	2.333	1.333	1.333	5	2	51
3	1	3	2	1	4	3	1	2	2.333	1	1.333	5	1	38
1	0	3	2	2	3	4	1	3.333	2.667	2.333	3	5	2	31
4	0	1	1	1	3	2	1	2.333	2	1	2.667	4	2	41
4	0	1	1	3	2	4	0	4	3.333	1	1.333	5	1	32
4	0	1	1	1	5	3	1	1.333	3.333	1.333	1.333	2	2	29
4	0	2	2	1	4	4	1	2.333	1	1	2	2	2	35
4	0	4	2	2	5	2	1	4	1	1	4	3	2	53
4	0	2	2	3	3	3	1	1.333	1.667	2.667	1.333	4	2	59
4	0	3	2	2	4	6	1	2.667	3	1	1	6	2	31
4	0	1	1	1	3	4	1	1.333	1.667	1	1.667	5	1	48
4	0	1	1	1	5	4	1	2.667	1.667	1	2	4	2	28
2	0	2	2	3	4	5	0	2.333	2.667	1.333	1	5	2	58
4	0	2	2	3	4	1	0	3	3	2.333	4.333	6	2	43
4	0	3	1	1	2	3	1	2	2.667	1.667	1	5	2	35
4	0	3	1	1	4	3	1	1.667	1.667	1	2.333	5	1	39
3	0	2	2	3	3	3	0	1.667	2	1.667	2.333	5	2	39
1	0	2	1	1	1	5	0	3	3	1	1	2	2	33
4	0	3	1	1	5	1	1	1.333	1	1	1.333	3	2	34
4	0	2	1	1	2	3	1	1.667	1.667	1	1.667	3	2	58
4	0	2	1	1	3	3	1	3.333	2	1	1	3	2	27
1	0	1	1	1	3	6	1	3	3	3	3	4	1	33
3	0	3	2	3	3	4	1	2.667	1	1	1.333	5	1	60
4	0	2	1	1	2	5	1	2	2.333	1.333	2.667	4	2	32
4	0	2	2	3	5	2	1	2.333	1.667	1	1.333	3	2	44
4	0	3	1	1	2	4	1	3	2	1	3.333	8	2	49
4	0	1	2	3	5	2	1	2.333	1.667	1	1.667	4	2	55
4	0	1	2	3	5	5	0	4	4.667	2.333	2.667	6	1	23
4	0	2	1	1	4	6	1	3	3	2.667	2.667	3	1	68
3	0	2	1	1	4	4	1	3	2.333	1	2	5	1	43
4	0	1	2	3	2	4	0	2	2	1.667	1	4	1	52
4	0	1	1	1	4	6	1	1	1	1	1	2	1	58
4	0	3	1	1	5	4	1	2	1.333	1	1.333	1	1	50
4	0	2	2	3	4	2	1	1.667	1	1	1.667	4	2	58
3	0	2	2	3	4	5	0	1.667	1.333	1	1	4	2	53
4	0	2	2	3	5	4	1	1.667	2.333	2	2	3	2	26
4	0	3	1	1	4	4	0	3	2.333	1.333	2	8	2	35
4	0	2	2	3	4	2	1	4	4.333	3.667	4.667	8	2	30
4	0	2	1	1	4	3	0	4	2.333	1	1.667	4	2	43
4	0	2	1	1	4	4	1	2.333	1	1	1	4	1	50
3	0	1	2	3	4	3	1	2	2	1	2	5	2	36
4	0	1	1	3	4	2	1	2.333	4.333	1	1.333	5	1	31
1	0	2	1	1	2	3	0	1.667	2.333	1	2	4	2	53
4	0	1	1	1	2	4	1	2.333	2	1.333	1	3	2	24
4	0	3	1	1	1	5	1	3.333	3.667	2.667	2.667	4	2	22
4	0	4	1	3	3	2	0	2	2	1.333	2	5	2	48
4	0	2	2	3	2	5	0	4.667	3.333	1.333	1.333	3	2	51
3	0	1	1	3	3	6	0	1	1	1	1	5	1	38
4	0	3	1	1	3	2	1	2	2	1.667	1.667	5	2	33
1	0	4	1	1	4	4	0	4.667	4	2.333	2	4	2	23
4	0	1	1	1	4	2	0	2	3.667	1	1	1	2	30
4	0	1	1	1	5	2	1	3	2.667	1.333	1.333	5	2	40
3	0	3	2	3	5	3	1	3.333	2.667	2.667	1	4	2	20
4	0	1	1	3	4	4	0	2.333	1.667	1	1.333	4	2	46
4	0	2	1	1	2	4	1	2.333	3.667	2	1	4	2	39
4	0	1	2	3	4	5	1	1	1.333	1	1	5	2	56
4	0	1	2	3	4	6	1	2.333	4	2	3	3	2	38
4	0	3	2	1	5	2	0	3.333	2.333	1.333	2.333	10	2	48
4	0	1	2	3	3	6	0	1.667	1.667	1	2.667	6	2	40
4	0	2	1	1	4	2	1	1.667	1	1	2	5	2	37
3	0	3	2	2	4	3	0	2.667	2	1	1	2	1	48
3	0	2	2	3	2	6	1	3	3	1	1.333	5	2	46
4	0	2	1	1	3	5	1	2.667	2.667	1.333	1	5	1	43
4	0	1	2	3	2	6	0	1	2	2.667	1	3	1	54
4	0	2	1	1	5	4	0	2.333	1.667	1	2	5	2	37
4	0	2	2	3	4	6	0	2.667	1.333	1	1.667	4	1	50
4	0	2	1	1	3	4	1	3	2.667	1	2.333	5	2	48
1	0	2	1	1	3	6	0	2	1.667	1	1.333	3	2	31
4	0	1	1	1	1	5	1	2.667	2.667	1	1.333	2	1	36
4	0	3	1	1	4	3	1	4	2.333	1	1.333	5	2	35
4	0	3	1	1	4	3	1	1.667	1.667	1	1.333	3	2	23
4	0	3	2	3	3	4	0	2.333	2	1.667	2	3	1	43
4	0	3	1	1	3	2	1	1.667	2	1	1	2	1	42
4	0	2	1	1	2	4	0	1.333	2.333	1	1	7	2	50
4	0	2	1	1	4	5	0	2.333	3.333	1.667	1.667	4	1	45
4	0	2	1	3	2	4	1	3.333	4	1.333	1	6	1	22
3	0	2	2	1	4	2	1	3.667	3.333	3.333	3.667	7	2	39
3	0	2	2	3	4	6	1	2	1.333	1	1	5	1	59
4	0	1	2	3	2	3	0	1.333	1.333	1.333	1.667	3	2	70
4	0	3	1	3	2	5	1	4	4	2	1	4	1	38
3	0	4	1	3	5	3	1	1.333	1.667	1.333	1.333	5	2	35
3	0	2	2	3	4	3	0	4	4	1.333	3.667	6	1	39
4	0	1	1	1	2	1	1	2.333	2.333	1.667	1.667	7	1	22
1	1	3	1	1	2	3	1	4	2.667	1	1	8	2	29
4	0	1	1	1	2	5	0	2	1	1	1	4	2	50
1	0	4	1	3	3	2	1	1.333	2.333	1.667	1	4	2	23
4	0	2	1	1	4	6	1	1.667	1.667	1	1	3	2	30
4	0	3	1	1	4	4	1	2	2	1	1.667	4	1	41
4	0	3	1	2	4	2	0	2	2	1	4	4	2	57
3	0	2	2	3	3	5	0	3	2.333	2.333	1.667	5	1	42
3	0	2	1	1	4	4	1	3	3.333	1.667	1.667	5	1	28
1	1	4	1	3	3	4	0	1	1	1	1.667	7	2	47
4	0	1	1	1	4	2	0	1.667	2.333	1	1	3	2	28
4	0	1	1	1	2	3	0	1.667	1.667	1	1	4	2	25
4	0	2	2	3	5	4	0	3	3.667	1.667	1.333	4	1	41
4	0	1	2	3	5	6	1	1	1.333	1	1	4	1	43
4	1	4	1	3	1	1	0	1.667	2	1	2	5	1	36
4	0	1	2	3	5	4	0	2	1.667	1	1	5	2	53
1	1	1	1	1	4	1	1	5	4.667	4	5	7	2	33
4	0	1	2	3	5	6	0	2	2.667	1.333	1	3	1	23
3	0	3	2	3	2	5	0	3.667	3	1.667	1	3	1	31
4	0	1	1	3	3	3	0	1.667	2	1.667	2.667	3	1	28
4	0	1	3	1	2	3	1	2.667	3.667	1	1	4	1	34
4	0	1	2	3	3	6	0	1.333	1.667	1	1.333	4	1	29
3	0	3	1	3	5	3	0	2	3.333	2.333	1	6	1	32
1	0	3	1	1	2	3	0	3.667	4	1	1.667	5	2	31
2	0	3	1	1	1	4	1	2	2	1.333	2	3	2	40
4	0	1	1	1	3	3	1	1.667	2	2	1.333	4	2	41
4	0	1	1	2	2	4	1	2.333	3.667	2.667	1.333	6	2	27
4	0	3	2	3	3	5	1	2.333	2.333	1.667	1	4	1	44
4	0	2	1	3	2	2	1	3.333	2.333	2	2.667	3	1	23
4	1	3	1	1	4	4	0	1.333	2	1.333	2	4	2	27
4	0	1	2	1	4	4	0	1.667	2.667	2.333	1	4	2	49
4	0	2	1	1	3	6	1	2.333	2	1	1	6	1	59
4	0	3	1	1	5	6	1	1	1	1	1	3	2	51
4	0	2	1	1	4	5	0	2	3	1	1	5	2	19
4	0	2	1	1	2	4	1	2.667	2	1	1	4	1	39
4	0	2	2	3	4	5	0	1	1	1	1	1	2	42
3	0	3	1	1	4	1	1	3.333	2.333	1	2.333	7	1	32
4	0	3	1	3	4	4	1	1.667	1.667	1	1.333	5	2	52
4	0	3	2	3	4	4	1	1.333	2	1.667	1.333	3	1	39
3	0	2	2	3	2	5	1	2	2.333	2	2.333	4	1	23
4	0	3	1	1	3	5	1	2	1.333	1.333	1	5	1	60
4	0	1	2	3	4	3	1	3	2.333	1	1	3	2	26
4	0	2	1	1	2	4	1	1.667	2	1.333	1.333	4	2	32
4	0	1	1	1	4	1	1	2.333	2	1	1	4	1	27
4	0	3	2	3	5	2	1	1.667	2.667	2.667	2.333	3	1	48
4	0	2	1	1	4	4	1	1.667	1	1	1.667	3	2	60
3	0	1	1	1	1	5	1	2	2	1.333	1.333	4	1	75
4	0	3	1	1	3	4	1	2.667	2.667	1.667	1.667	5	1	50
4	0	1	1	1	1	6	1	3.333	4	2	3	2	1	42
3	0	2	1	1	3	3	1	5	5	3.667	2	5	2	28
4	0	2	1	1	4	3	1	2.333	2	1.333	3.667	2	1	40
4	0	1	1	1	4	3	1	1.333	1.333	1	1.667	3	2	66
4	0	2	1	1	2	4	1	1.667	2.333	1	1	4	2	44
4	0	2	1	1	4	3	1	2	4.333	1	1	4	2	55
4	0	1	2	3	5	3	0	3	1	1	2.667	3	1	29
4	0	1	2	3	5	4	1	2.333	3.333	3	2	6	1	55
1	0	3	1	2	4	2	1	2.667	2	2.667	2.333	5	2	25
3	0	4	2	3	2	2	1	4	2.667	2.667	2.333	3	2	24
4	0	1	1	1	3	3	1	2.333	2.667	1.667	1.667	4	1	26
4	0	3	1	1	5	4	1	3.333	4	1	2	5	2	31
4	0	2	2	3	4	3	1	1.333	1.667	1.333	1.667	4	2	54
4	0	1	2	3	5	4	1	2	3.333	1	1.333	4	2	62
4	0	2	1	1	5	3	1	1.333	2	1.667	2.333	3	2	27
4	0	1	1	1	2	6	1	3	2	1.333	1	2	2	65
3	0	1	3	1	4	3	1	3.333	4	1	2.667	5	2	31
[truncated: 1,799 more rows]
[truncated: 5 more columns]

## Sheet: 2018 x 2020 data
Year	Gender	AgeGroup	SocGrade	Enhancement	Social	Conformity	Coping	AUDIT_C
0	1	5	1	2	1.66667	1	1.33333	12
0	1	3	2	3	4	1.66667	3.33333	12
0	1	5	1	3.66667	3.33333	3	3	12
0	1	5	2	4.66667	4.66667	2.33333	2.66667	12
0	2	3	1	5	1	1	5	12
0	1	6	2	3.66667	2.66667	1.33333	1	12
0	1	5	1	5	2	1	5	12
0	1	5	2	5	1	1	1	12
0	1	4	1	4.66667	2	1.33333	1.66667	12
0	2	5	2	2.66667	2	1	5	12
0	1	6	2	5	1.66667	1	3.66667	12
0	1	5	1	4.33333	2	1	4.33333	12
0	1	4	1	2.66667	2	1	2.66667	12
0	2	5	1	1	1	1	2.33333	12
0	1	6	2	4.33333	1	1	1	12
0	1	6	1	1.66667	1	1	1.66667	12
0	1	4	2	3	1.66667	1	2.66667	12
0	1	4	2	2.66667	2.33333	2	4	12
0	1	3	2	3.66667	4.66667	4	2.66667	12
0	1	4	2	4.33333	2	1.33333	5	12
0	1	2	2	2	2	1.66667	1.66667	12
0	1	6	1	4.33333	1	1	1.66667	12
0	1	6	2	3	3	1	1	12
0	1	6	1	2	3	1	1	12
0	1	5	2	2.66667	1	1	3.66667	12
0	1	5	2	2.66667	1.66667	1.33333	4.33333	12
0	1	6	2	5	5	1	4	12
0	1	2	2	2.33333	2.33333	1	5	12
0	2	4	2	2.33333	2	1	4.66667	12
0	1	3	2	1.33333	1	1	1	12
0	1	6	1	4.66667	2.33333	1	1.33333	12
0	1	6	1	3	2.33333	1.33333	1.33333	12
0	1	3	1	3.66667	2	2	1.66667	12
0	1	4	2	1.66667	1.66667	1	2	12
0	1	6	1	3.66667	1	1	1	12
0	1	4	1	3	1.66667	1.66667	3.33333	12
0	1	5	2	2.33333	2.66667	2	2.66667	12
0	1	5	1	4	2.66667	1	1	12
0	2	4	2	3.66667	2	1	3.33333	12
0	1	6	2	3.66667	3.33333	3.33333	2	12
0	1	4	1	2	2	1.66667	1.33333	12
0	1	5	1	4	4.33333	1	1	12
0	2	5	2	2.33333	1.66667	1	2.33333	12
0	1	4	1	3.66667	1	1.33333	4	12
0	2	3	1	3.66667	1.66667	1	1.66667	12
0	1	5	1	3.33333	2.33333	1.33333	1.66667	12
0	1	5	2	3.66667	1.66667	1	1.33333	12
0	1	4	2	5	2.66667	2.66667	2	12
0	1	5	1	2	3	1	3.33333	12
0	1	4	2	4	3.66667	2.33333	4	12
0	1	5	2	1.66667	1.33333	1.33333	1	12
0	1	4	2	5	1	1	5	12
0	1	3	1	3	4	1.66667	2	12
0	1	5	2	3.66667	1.66667	1	2	12
0	2	3	2	3	3	3	3	12
0	1	5	2	4.33333	5	1.33333	5	12
0	1	5	2	4	3.66667	1.66667	4	12
0	1	5	1	2.33333	4	3.66667	1	12
0	1	4	2	4	2.66667	2.66667	3.33333	12
0	1	5	2	2	1	1	4	12
0	1	4	2	3.33333	2.66667	1.33333	3	12
0	1	3	2	4.33333	1.66667	1.33333	4.33333	12
0	1	2	2	3	4	4.33333	4.33333	12
0	2	3	1	4.66667	5	4.33333	5	12
0	1	3	2	2.66667	2	1	2	12
0	1	3	2	4	1.33333	1	3.33333	12
0	1	4	2	2.66667	2.33333	1	2	12
0	1	5	2	3	1	1	3	12
0	1	4	2	1	1	1	1	12
0	1	3	2	2.66667	1	1	4.33333	12
0	1	4	2	4	5	3.66667	5	12
0	1	3	1	4.33333	4.66667	4	4.33333	12
0	1	4	2	3	3	1	1	12
0	1	4	2	2.66667	1	1	4.33333	12
0	1	4	2	5	4.66667	5	5	12
0	1	3	2	3.33333	3.33333	1	4.66667	12
0	1	3	1	4.66667	4	1.33333	4.66667	12
0	1	4	1	3.33333	4.33333	1.33333	1.66667	12
0	1	4	2	3.66667	2	2	2.66667	12
0	1	4	2	3.33333	1.66667	3.33333	3	12
0	1	4	1	4	1	1	2.66667	12
0	1	4	2	3.33333	2	1.66667	2	12
0	1	6	2	4	4	2.33333	5	12
0	2	3	1	4.33333	4.66667	4.66667	4.33333	12
0	1	4	1	4.66667	2	1	4.66667	12
0	2	2	1	3.33333	2.33333	1	2.66667	12
0	2	3	2	3.33333	2	1	4	12
0	2	5	2	2.66667	2.33333	1.33333	3	12
0	1	3	2	3	1.66667	1	3.33333	12
0	1	4	2	4	3.33333	1.33333	1.33333	12
0	1	4	2	4.33333	5	1	3.33333	12
0	1	4	1	3.66667	3.33333	1	4.66667	12
0	1	4	2	2.66667	2.33333	1.33333	2	12
0	1	4	1	5	5	5	5	12
0	1	5	1	4	2	1	3	12
0	1	5	1	1.66667	2	1	1	12
0	2	3	2	3.66667	4	1	1.33333	12
0	1	4	2	2.33333	1.66667	1	2	12
0	1	3	2	4	3.33333	3	2.66667	12
0	1	3	2	4.66667	2	1	1	12
0	1	5	1	2.66667	1.33333	1	1.33333	12
0	1	4	2	4.33333	4.66667	1	2.33333	12
0	1	4	1	2	1	1	1.66667	12
0	1	5	1	4	4	4	1.33333	12
0	1	1	1	5	4.66667	2	5	12
0	1	4	1	3.33333	4	1	4	12
0	1	7	2	1.66667	2	1	1.66667	12
0	1	5	1	2.66667	2.33333	1.33333	1.33333	12
0	1	3	1	4.66667	4	1.33333	4.66667	12
0	1	1	1	4	3.33333	1	1	12
0	1	4	1	4	3.66667	1	2	12
0	1	5	1	5	5	1	2	12
0	1	4	1	4	2.66667	1	1.66667	12
0	1	4	1	2.33333	1.33333	1	2.33333	12
0	1	5	2	2.33333	1.66667	1	1.66667	12
0	1	4	1	4	4.33333	1.66667	4	12
0	2	1	1	3.66667	1	1	1	12
0	1	1	2	5	4.33333	4.66667	4.66667	12
0	1	6	2	3	2.66667	2	3.33333	11
0	1	6	1	1.33333	2	1.33333	1	11
0	1	4	2	3	3	1	3.33333	11
0	2	5	2	2	1.66667	1	2.33333	11
0	1	7	1	2.66667	2	2	2	11
0	1	4	1	2.33333	2.66667	1.66667	2.33333	11
0	1	5	1	2.33333	1	1.33333	1	11
0	1	3	1	3.33333	2	1.66667	1	11
0	1	5	2	2.66667	2.66667	1.33333	1.66667	11
0	1	5	2	2.66667	4.33333	1.33333	1.33333	11
0	1	4	2	2	2	1.66667	2	11
0	1	4	2	2	2	1.66667	2	11
0	1	2	1	3.66667	4	3	1.33333	11
0	1	4	2	3.66667	3.33333	1	2.33333	11
0	1	4	2	3.33333	2.66667	1.33333	3	11
0	1	5	1	3	2	1	2	11
0	1	2	1	5	3	1	5	11
0	2	5	1	4.33333	3.66667	1	1	11
0	1	6	1	4	2	1.33333	1.33333	11
0	1	5	2	3	2.66667	2.66667	1	11
0	1	3	1	1	1	1	1	11
0	1	1	2	4	4	2.33333	1.33333	11
0	2	6	1	3.33333	3.66667	1.33333	1.33333	11
0	1	5	2	4	4	2.66667	1.33333	11
0	1	4	1	3	4	1	4	11
0	1	5	2	2.66667	3.33333	2.66667	1.66667	11
0	2	6	2	4	4	1	2.66667	11
0	1	3	1	3	3.33333	1	4.66667	11
0	1	4	2	4.33333	3.33333	1	2.66667	11
0	1	4	2	2.66667	2.66667	2	4	11
0	2	3	1	4	4	3	2.33333	11
0	1	4	1	2.66667	3.33333	1.33333	2	11
0	2	4	2	3	2.33333	1.33333	2.33333	11
0	1	4	1	1.66667	1.66667	1.66667	1.66667	11
0	1	4	1	3.33333	2.66667	1.33333	3	11
0	2	4	1	4.33333	5	2	4.66667	11
0	2	4	1	4.33333	4	1.66667	3.33333	11
0	2	4	2	2.66667	4	1	3	11
0	1	4	1	1	2	1	1	11
0	1	6	2	4	2.66667	1.66667	1.66667	11
0	2	3	1	3.33333	2	1.33333	1	11
0	1	5	2	3.33333	3	1	4.33333	11
0	1	2	2	3.66667	4	4	4	11
0	1	4	1	4.66667	2	1	1	11
0	1	4	2	3.66667	5	1.66667	1	11
0	1	7	2	3	1	1	3.33333	11
0	1	4	1	3	4.66667	2	4.33333	11
0	2	1	1	4	4	4	4	11
0	2	4	2	4.66667	4.66667	1	4	11
0	1	4	2	3	2	1.66667	2	11
0	2	5	2	4	4	3.66667	2.33333	11
0	2	4	1	5	4.33333	1	2.66667	11
0	1	3	1	3.33333	3	2	4.33333	11
0	1	7	1	2.33333	2	1.33333	1	11
0	1	3	1	3.66667	4.66667	1	1	11
0	1	7	2	2	2.33333	1.33333	1	11
0	2	4	2	2.33333	2	1	2	11
0	1	4	2	4	2.33333	1.33333	1	11
0	1	4	2	3.66667	3.66667	2.33333	3	11
0	1	4	1	2	2.33333	1	2.66667	11
0	2	5	1	4.66667	3.33333	1	2	11
0	1	4	2	3.33333	2.33333	1.66667	1.66667	11
0	2	2	1	4	5	1.33333	3.33333	11
0	1	4	1	1.33333	1	1	1.33333	11
0	2	4	2	1.66667	1.66667	1.33333	3	11
0	2	5	1	1.66667	4.33333	1	1	11
0	2	3	2	3	1.66667	1	2.66667	11
0	2	7	2	3	1.66667	1	1	11
0	2	4	1	3.66667	1.33333	1	1.33333	11
0	1	4	2	2.66667	3.33333	3.33333	5	11
0	1	6	2	4.66667	4.33333	1	1.33333	11
0	1	4	2	1.66667	1	1	1	11
0	1	3	2	3	2.66667	1.66667	3.66667	11
0	2	2	1	3.33333	4	1	3.66667	11
0	1	4	2	3.33333	3.33333	1	2.66667	11
0	2	4	2	3.33333	3	2	1.66667	11
0	2	5	1	4	1	1	2	11
0	1	5	1	2	2.66667	2	2	11
0	1	5	1	4.66667	2.66667	1	2	11
0	1	4	2	3	2.66667	1	1.33333	11
0	2	3	2	1.66667	1	1.33333	1.66667	11
0	1	4	2	3.66667	4.33333	2	3.66667	11
0	1	5	1	3	2.33333	1	1	11
0	1	5	1	2	2.33333	1	1.33333	11
0	1	4	1	3.66667	2.33333	1	2.33333	11
0	1	5	1	2	1	1	2	11
0	1	4	1	3	2.66667	1.66667	2.66667	11
0	1	1	1	5	4	1.66667	2	11
0	1	7	2	4	2.66667	1.33333	2.33333	11
0	1	4	1	3	3	2	1.33333	11
0	1	1	2	4	4	1	4	11
0	1	4	1	1.66667	3	1	1.33333	11
0	2	4	1	3.66667	3.33333	1	1	11
0	2	4	1	4	4.33333	1.33333	2.33333	11
0	1	5	2	2.33333	4	1.66667	1.66667	11
0	1	5	1	4	4	2	1.66667	11
0	1	4	2	3	2.33333	3.66667	3	11
0	1	5	1	3.66667	3	3	3.33333	11
0	1	4	1	4	4.66667	3	2.33333	11
0	1	5	1	2.66667	2.66667	2.33333	2	11
0	2	6	1	1	1	1	1	11
0	1	1	1	4.66667	3.33333	1	1.66667	11
0	1	4	2	3.66667	1	1	3.33333	11
0	1	6	1	1.66667	2.66667	2	1	11
0	1	6	1	2.33333	3.66667	2	1.33333	10
0	1	4	1	4.33333	5	4.66667	5	10
0	1	4	2	2.33333	2	1	1	10
0	1	4	1	3.66667	5	4	1.66667	10
0	2	4	2	2.66667	2.66667	1	1.66667	10
0	1	6	1	2.66667	3.33333	2	1.33333	10
0	1	4	2	3	4	2.33333	2.33333	10
0	1	5	1	4	2.33333	2	2.66667	10
0	1	4	2	4	4	1	1	10
0	1	6	1	2.66667	3.33333	2.66667	3	10
0	1	5	2	1.33333	2.33333	1	1.33333	10
0	1	4	2	4	4	2	1.33333	10
0	1	6	1	3.66667	1.33333	1	5	10
0	2	1	2	3.33333	3.66667	2	2	10
0	1	2	1	3.33333	3.33333	1	2	10
0	1	4	1	1.33333	1	1	1.66667	10
0	2	5	2	2.33333	1	1	2	10
0	2	3	2	2.66667	2	1	1	10
0	1	4	1	2	2.66667	1	1.33333	10
0	1	5	2	4	4	2	1	10
0	1	5	1	2	1.66667	1	1	10
0	1	5	1	2.66667	1	1	3	10
0	2	6	1	2.66667	1.33333	1	1	10
0	2	2	1	4.66667	4	1.33333	1.33333	10
0	2	5	1	3	1.33333	2	4	10
0	2	4	1	3	2	2	1.66667	10
0	1	5	2	4.33333	4.33333	2.66667	1.33333	10
0	1	5	1	4	2.66667	1.66667	1	10
0	1	5	1	3.66667	2	1.33333	2	10
0	2	5	1	2.33333	3	1	4.66667	10
0	2	2	1	3.66667	4.33333	1.66667	4.66667	10
0	1	2	2	4.33333	4	1	2.66667	10
0	2	2	1	2	3.66667	1.33333	2.33333	10
0	2	4	1	5	4.33333	1	3.66667	10
0	2	3	2	4	4	2	2.66667	10
0	1	5	2	1.66667	1	1	2	10
0	1	6	1	4	2	2	1.66667	10
0	1	6	1	1	1	1	1	10
0	1	4	1	1	2	1	1	10
0	1	5	1	2	1.33333	1	1.66667	10
0	2	4	1	2.66667	2.33333	1	1.66667	10
0	1	3	1	2	2	1.33333	3.33333	10
0	2	3	2	2.66667	1.33333	1	2	10
0	2	2	1	3.66667	5	2	2	10
0	2	1	2	4.33333	3.33333	1	1.66667	10
0	1	5	2	3.66667	3	1	3	10
0	2	4	1	5	1.33333	1	3	10
0	2	3	1	4	3.33333	2.66667	3.66667	10
0	1	4	1	4.33333	1.33333	1	5	10
0	1	4	1	2	3	1	4.33333	10
0	1	3	1	3.33333	3.33333	1.33333	2.33333	10
0	1	4	1	3.33333	2	1	2.33333	10
0	1	4	2	1	1	1	1	10
0	1	6	2	3.33333	5	1	1.66667	10
0	1	5	2	5	1.66667	1	1.33333	10
0	1	3	1	2.66667	2.33333	1	3.66667	10
0	1	6	2	1.66667	2.66667	2	1.66667	10
0	1	5	2	2.66667	3.33333	2.33333	4.66667	10
0	1	2	2	4	4	4	3.66667	10
0	1	3	2	2.33333	1.33333	1	2	10
0	1	4	2	3.33333	3.33333	1.66667	4	10
0	1	4	2	4	3.33333	1.66667	2.33333	10
0	1	3	1	4.33333	4	3	3	10
0	1	2	2	2.33333	3.33333	1	1	10
0	2	3	2	4	5	1	5	10
0	1	6	2	3	1.66667	1	1.66667	10
0	2	6	1	2.33333	1	1	4	10
0	1	6	1	2.33333	1	1	3.33333	10
0	1	6	2	3.33333	1.33333	1	1.66667	10
0	1	4	1	1.66667	2	1	1.66667	10
0	1	4	2	2	3.33333	1.33333	2.33333	10
0	2	5	1	1.33333	2.33333	1	2.66667	10
0	2	5	1	4.66667	3.66667	1.33333	1.66667	10
0	1	5	1	3.33333	2	1	1	10
0	1	5	2	4	2.33333	1.33333	4	10
0	1	2	1	2.66667	1	1	3	10
0	1	5	1	3.33333	3	1.33333	1.33333	10
0	1	6	1	4.66667	5	1.33333	2	10
0	2	2	1	4.66667	4.66667	1	2.33333	10
0	1	5	2	4.33333	3.33333	1.66667	2.33333	10
0	2	4	2	2.66667	2	1	3.33333	10
0	1	6	2	2.66667	3.66667	1.66667	1	10
0	1	3	2	3.66667	3	1	1.66667	10
0	2	6	2	2.33333	1.33333	1	2.33333	10
0	2	3	1	4.33333	4.66667	1	1.33333	10
0	1	5	2	4.33333	2.66667	1	1.33333	10
0	1	5	1	3.66667	3	1.66667	1	10
0	1	4	2	5	4.66667	2.33333	3	10
0	1	5	1	1.33333	1	1	2	10
0	1	5	2	4	1	1	3.33333	10
0	1	5	2	3	1.33333	1	2.66667	10
0	1	3	1	3	2	2	1.33333	10
0	1	5	1	4	3.66667	2	3.33333	10
0	2	5	2	3.33333	1.66667	1	2.66667	10
0	2	5	1	1.33333	1	1	4	10
0	2	5	1	3.66667	4.66667	1	1.66667	10
0	2	3	1	4.33333	3	1.66667	3.33333	10
0	1	5	2	4.33333	3.33333	2.33333	2	10
0	2	5	2	5	5	1.66667	4	10
0	2	4	2	4.33333	2.66667	1.33333	4.66667	10
0	2	4	1	3.33333	2.33333	1.33333	3	10
0	1	5	1	3.66667	1	1	4	10
0	2	5	2	4.66667	2.66667	2.33333	2.33333	10
0	2	5	2	5	4.66667	4.66667	1	10
0	1	3	1	3	2	1.66667	4	10
0	1	4	1	4.33333	2	1	1	10
0	1	5	2	4	4	1	1.66667	10
0	1	5	2	3	1	1	1	10
0	1	4	1	2	1.66667	1	3	10
0	1	5	1	4	4	3	2.66667	10
0	2	5	1	2.66667	3.33333	1.33333	3.33333	10
0	2	5	2	3.66667	1.66667	1	4	10
0	1	5	2	3.66667	3.33333	1	2.66667	10
0	1	3	1	4	2.33333	1	2	10
0	1	2	1	5	5	1	5	10
0	1	3	2	3	1.66667	1.66667	1.66667	10
0	1	3	2	4	4.33333	2	2.33333	10
0	1	5	1	2	1.33333	1	1	10
0	1	4	2	3.33333	1.33333	1	4	10
0	2	3	2	3.33333	2	1	2	10
0	2	2	1	5	5	2.66667	2.66667	10
0	1	4	2	4	3.33333	1	2	10
0	1	2	2	1.66667	1.66667	1.33333	3	10
0	1	3	1	4.33333	4	2.33333	1.33333	10
0	2	4	1	1.66667	3	1	2.33333	10
0	1	7	2	2.66667	3.66667	1.66667	1.33333	10
0	1	4	2	4	4	1.66667	4	10
0	1	5	1	4.33333	4.66667	1.33333	1	10
0	1	2	2	4.33333	3.66667	1	4	10
0	2	4	2	4	3.33333	2	2.66667	10
0	2	3	2	2.66667	2	1.33333	2	10
0	1	4	1	4	2.33333	1.66667	1.33333	10
0	1	4	1	4.66667	1	1	1	10
0	1	3	1	5	1.66667	2.33333	3	10
0	1	3	1	3.33333	2.66667	1.33333	2	10
0	1	5	1	3.66667	1.33333	1	1	10
0	2	5	1	3	4	1	1.66667	10
0	1	3	1	3.33333	2.33333	1.33333	1.66667	10
0	1	4	2	2.66667	1.66667	1	1	10
0	1	4	2	2.66667	1.66667	1	3.33333	10
0	1	1	2	4.33333	4.66667	2.33333	1.66667	10
0	1	3	1	5	5	1	5	10
0	1	4	1	3.33333	5	1.66667	1	10
0	2	4	2	2.66667	1	1	2.33333	10
0	1	4	1	4.33333	2.66667	1.66667	2.66667	10
0	1	6	1	1.66667	2	1	1.33333	10
0	2	4	2	3	2.66667	1.66667	1.33333	10
0	2	4	1	4	3.66667	1	1.33333	10
0	1	4	1	3.33333	1.66667	1	2.66667	10
0	1	2	1	4	2	1	2	10
0	1	5	1	5	2.66667	1	1	10
0	1	4	1	3.33333	3.66667	1.33333	1.66667	10
0	2	6	1	2.66667	2	1	1.33333	10
0	1	4	1	2.33333	3	1.66667	1	10
0	1	6	2	4	3	2	4.33333	10
0	2	4	2	2	1	1	1	10
0	1	4	1	3.33333	3.66667	3	2	10
0	2	1	2	3.33333	3	1	4	10
0	1	4	1	2	1.66667	1.66667	2	10
0	1	4	1	4.33333	2.33333	1.33333	1.66667	10
0	1	4	1	4	4.66667	1	2	10
0	1	4	1	2.33333	3	1	1.66667	10
0	1	4	2	2.33333	2.33333	1.66667	1.33333	10
0	2	4	1	4.33333	4	1	1	10
0	1	2	1	4	3.33333	1	2	10
0	1	4	2	2	1.66667	2	3.33333	10
0	1	6	1	2.66667	4.33333	1.66667	1.33333	10
0	1	6	1	3	2	1.33333	1.33333	10
0	1	3	1	1.66667	2	1.33333	1.66667	10
0	1	4	1	3.66667	2.66667	1	3	10
0	1	4	1	2.66667	4	2.66667	3	10
0	1	4	2	2.66667	2.33333	1.66667	1.66667	10
0	2	4	2	2	2.33333	1	3	10
0	1	4	1	3	2.66667	1	1.66667	10
0	1	4	1	3	2.66667	1.66667	1.33333	10
0	1	5	1	4.66667	1	1	1	10
0	1	5	2	3.66667	4	1.33333	3.33333	10
0	1	4	1	4	3.33333	2	3.66667	10
0	1	2	1	2.66667	2	1	1.66667	10
0	1	2	2	3	3	1	1.66667	10
0	1	4	1	3.66667	5	1	1	10
0	1	4	1	5	5	2.66667	5	10
0	1	5	2	3.33333	1	1	2	10
0	2	4	1	3.33333	2	1	2.66667	10
0	1	5	1	3.66667	3.66667	1.33333	1	10
0	1	6	2	4.33333	4	1.33333	1.66667	10
0	1	5	2	4	3.33333	2	2	10
0	1	4	2	1.66667	2.33333	2	1	10
0	1	1	1	4.66667	4.33333	1	2.33333	10
0	1	4	1	2.66667	2.33333	1.33333	1.33333	10
0	1	2	1	3.66667	4	2	3.33333	10
0	1	4	2	2	2	1.33333	1.33333	10
0	1	4	2	3.33333	5	1	1	10
0	1	4	1	1.33333	1.33333	1	1	10
0	1	2	2	2.66667	2.66667	1	4	10
0	2	3	2	4.66667	2	1.33333	1.66667	10
0	1	5	1	3.33333	2.66667	2	1	10
0	1	5	1	2.66667	3.66667	1.33333	2.66667	10
0	2	4	2	2.33333	1	1	3.66667	10
0	2	4	1	2.33333	1.33333	1	1	10
0	2	4	1	4	4	2.33333	3.66667	10
0	1	4	1	4	3.33333	1	2	10
0	1	3	2	5	4	2.33333	3.33333	10
0	1	4	2	3.66667	2	1	1	10
0	1	2	1	3.66667	2.66667	1	2.33333	10
0	1	4	2	3	2	1	4.66667	10
0	1	4	1	3.33333	3.33333	1.33333	3.33333	10
0	1	5	2	3.66667	1	1	1	10
0	1	5	1	1	1	1	1	10
0	1	4	1	3.66667	4.33333	3	2	10
0	2	4	2	2.33333	1.66667	1	2.66667	10
0	1	4	2	3.66667	3.33333	2.33333	3.33333	10
0	2	4	2	4.66667	4.66667	1.66667	2	10
0	1	4	1	3.66667	2.66667	1	2.66667	10
0	2	4	1	2.66667	1.33333	1	1.33333	10
0	1	5	1	3.33333	1.33333	1	1	10
0	2	4	2	2.33333	1.66667	1.66667	1.33333	10
0	1	5	2	4.66667	3.66667	2.33333	1	10
0	1	4	2	2.66667	2.33333	1	1	10
0	1	4	1	2.66667	4	2	1	10
0	1	4	2	3.66667	3.33333	1	4	10
0	1	4	2	3.33333	2.66667	1	1.33333	10
0	1	4	1	3	1	1	3	10
0	1	2	1	4.33333	4.66667	1.33333	1.66667	10
0	1	3	2	2	2.33333	1	2	10
0	1	5	2	3.66667	3.66667	2	3.33333	10
0	1	3	1	2	2	2	2	10
0	2	4	1	3	2.66667	1	1	10
0	1	5	1	2.33333	2.33333	1	1.66667	10
0	1	5	2	2	1	1	1	10
0	1	4	1	3.66667	3	3.66667	4	10
0	2	3	2	1.66667	1	1.33333	2	10
0	1	5	2	4	1.66667	1.33333	2	10
0	1	2	1	4	3.66667	1.66667	3.66667	10
0	1	5	2	2.33333	2.66667	1.33333	1.33333	10
0	1	3	2	5	3.66667	2.66667	2.33333	10
0	1	4	1	3.66667	4.33333	1.66667	2.33333	10
0	1	5	1	5	5	1	1.33333	10
0	1	2	1	3.33333	4	2.33333	2	10
0	1	3	2	4	4	1	1	10
0	1	3	1	5	4	3.33333	2.33333	10
0	2	1	1	3.33333	2.66667	1	1.33333	10
0	1	2	1	5	5	5	5	10
0	1	2	2	3.33333	2.66667	2	2	10
0	1	4	1	4.66667	4.66667	2	1	10
0	1	3	1	2	3.33333	1	1	10
0	1	4	2	5	5	1	3.33333	10
0	1	4	1	3	3	1	1	10
0	1	4	1	4.33333	3.33333	1.66667	2	10
0	1	4	2	2.66667	2.66667	2	2	10
0	1	4	2	3.33333	4	1	1	10
0	1	5	2	3.66667	4.33333	3.33333	3.33333	10
0	1	2	2	3	2	1.33333	2.33333	10
0	1	4	2	1.66667	2	1	1	10
0	2	4	1	5	5	5	5	10
0	1	5	2	4	2	1	2.66667	10
0	1	5	1	2.33333	2.66667	1.66667	1	10
0	2	1	1	3.66667	3.66667	1.66667	2.33333	10
0	1	4	1	2	1.33333	1	3	10
0	1	1	2	2.66667	1.33333	1	2.66667	10
0	1	1	1	4	4.66667	1	2	10
0	1	1	2	3	3.66667	1	1	10
0	1	4	1	4	2	1.33333	2	10
0	1	4	1	3.66667	3.66667	1	3.33333	10
0	1	1	1	3.33333	4.33333	2	2	10
0	1	4	1	3.33333	2	1	3	10
0	2	5	1	3.33333	1.66667	1	3	10
0	2	5	1	1.66667	1.33333	2	1.66667	10
0	1	4	1	4	4	1.66667	1.66667	10
0	2	4	2	2	2	1.33333	2	10
0	1	2	1	4.66667	3.66667	1	1.66667	10
0	1	5	1	3.33333	3	1.66667	1.66667	10
0	1	4	1	1.33333	1	1	1.33333	10
0	1	4	1	2.66667	3	2	2	10
0	1	4	1	3	4.66667	3	1	10
0	1	4	2	3.66667	3.33333	1	3	10
0	1	5	1	3	4	1	1	10
0	1	4	2	2	1.66667	1.33333	3.33333	10
0	1	5	1	3.66667	4.33333	2.33333	1.33333	10
0	1	4	1	2.66667	1.66667	1.33333	1.66667	10
0	1	4	1	3.66667	4	2.33333	1.33333	10
0	1	4	1	4	3	2	2	10
0	1	4	1	2.66667	4.33333	2	3	10
0	1	5	1	3	1.33333	1	1.66667	10
0	1	4	1	5	3.33333	1	1.66667	10
0	1	4	1	4	1.66667	1	2.33333	10
0	1	4	1	4.66667	5	2.33333	1.33333	10
0	1	4	1	4.66667	4	3	1.66667	10
0	1	5	2	2.33333	1	1.33333	1	10
0	1	4	2	4.66667	4.66667	1	1	10
0	1	4	1	3	3	3	3	10
0	1	4	2	3.33333	2.33333	1.33333	1.33333	10
0	1	5	1	1.66667	1.33333	1.33333	1	10
0	1	4	1	2.66667	2	2.66667	2.33333	10
0	1	4	1	3	2	1	1.66667	10
0	1	4	1	3	3	2	1.33333	10
0	2	1	2	5	5	1	1.66667	10
0	2	1	2	4.33333	5	1.66667	1.66667	10
0	1	2	1	4	5	2.66667	2.66667	10
0	2	1	2	4.66667	4.33333	1	4	10
0	1	1	1	3	1.66667	1	2	10
0	1	4	1	4.33333	5	1.33333	1	10
0	1	1	1	4.66667	4	2.33333	1.33333	10
0	1	1	1	4.33333	4.33333	2	1	10
0	1	1	1	4.66667	5	2.66667	1	10
0	1	2	1	5	4.33333	4.33333	4.33333	10
0	1	6	2	2.66667	2.33333	1	1.33333	10
0	1	6	1	3	1.66667	1	1	9
0	1	4	2	1.66667	1.66667	1.33333	2.33333	9
0	1	5	1	1.66667	2	1	1	9
0	1	5	1	3.33333	3.33333	1	1.33333	9
0	1	5	1	2.66667	1.66667	1.33333	1	9
0	1	3	1	2	2	1	1	9
0	1	6	1	2.66667	3	1.33333	1	9
0	2	2	1	4	2.66667	1	1.33333	9
0	1	4	1	3.66667	2	1.33333	2.66667	9
0	1	6	1	1.33333	2.66667	1	1	9
0	2	3	2	2	3.33333	1.33333	4.33333	9
0	1	6	2	2	1.66667	1.33333	2	9
0	1	5	1	5	5	1.66667	1.66667	9
0	2	3	2	2	1.66667	1	3	9
0	1	6	2	3.66667	4.66667	1.66667	1.33333	9
0	1	4	1	3.66667	2.66667	2	4	9
0	1	4	1	3.33333	4	4	1.33333	9
0	1	6	1	2	2.33333	1.33333	1.33333	9
0	1	5	1	4	3	1.33333	1.33333	9
0	2	2	1	5	4	2	4	9
0	1	5	1	4	4	1	2	9
0	2	5	1	2	1.66667	1	1.33333	9
0	1	4	2	3.66667	3.33333	2.66667	3	9
0	1	4	1	4	2	1	1.33333	9
0	2	4	1	2.66667	2.66667	1	1.33333	9
0	1	5	1	3	3.66667	3	2.33333	9
0	2	3	1	4.33333	4	1	2.66667	9
0	2	4	1	3	2.66667	1	1.33333	9
0	1	4	1	4.33333	3.33333	2.33333	2.66667	9
0	1	4	1	3.33333	2.66667	1	4.33333	9
0	1	6	1	1.33333	1.66667	2	1	9
0	1	5	1	3	3.33333	1	1	9
0	2	4	1	2	2	1	1.33333	9
0	1	5	1	1.66667	1	1	2	9
0	1	4	1	1	2	1	1	9
0	1	3	2	2	1.66667	1	1.33333	9
0	2	4	1	2.66667	3.33333	1	3	9
0	2	2	2	4.66667	3.33333	1	1.33333	9
0	1	4	1	2	1.66667	1	1.33333	9
0	1	5	1	2	2	1	2	9
0	1	3	1	1.66667	4.66667	1	1	9
0	1	5	1	2.66667	3.66667	2.33333	1.33333	9
0	2	3	2	2.33333	2	1	4	9
0	1	4	1	2.33333	1.66667	1	1	9
0	2	2	1	3	4	1.66667	1.66667	9
0	1	4	1	3	4	1	1	9
0	2	2	1	3.33333	3	1.66667	2	9
0	1	5	1	3	4.33333	1.66667	1.66667	9
0	1	3	1	2.33333	1	1	1	9
0	2	4	1	3.33333	4.33333	1	1	9
0	1	5	1	2	2	1.33333	1	9
0	1	4	1	3.66667	4	1.66667	2	9
0	2	2	2	3.66667	4	1	3.33333	9
0	1	6	1	1.66667	2.66667	1	1	9
0	1	4	2	2.66667	4.33333	1	1	9
0	2	2	2	2.66667	2.66667	1	4.33333	9
0	2	4	2	4	4	1	1.66667	9
0	1	4	1	2.66667	3.33333	1.66667	2	9
0	2	1	1	4.33333	5	2	1	9
0	1	5	2	3.66667	3.33333	1.33333	2	9
0	2	4	2	2	1	1	1.33333	9
0	2	2	1	3.33333	2.33333	1	1.66667	9
0	2	1	2	3.66667	3.33333	1.66667	2.33333	9
0	2	1	1	4	4.66667	3.66667	5	9
0	2	4	2	3	1.66667	1.33333	3.33333	9
0	1	4	1	1.33333	3.33333	1.66667	4	9
0	1	1	1	4	3	1	2	9
0	2	1	1	4.33333	3.33333	1.66667	1.66667	9
0	2	3	1	2	4	2.66667	2.33333	9
0	1	2	1	2.66667	1.66667	1.33333	1.66667	9
0	1	6	2	2.33333	2.33333	1.33333	1	9
0	1	4	1	1.33333	3	1.33333	1.66667	9
0	2	3	1	4	2.66667	1	4	9
0	1	4	1	3.33333	2.66667	1.66667	1.33333	9
0	1	4	1	4	4	4	4	9
0	1	6	1	4.33333	2.66667	1	1	9
0	2	5	2	1	1	1	1	9
0	1	6	1	2.66667	2.66667	1.33333	1	9
0	1	6	1	1.33333	1.66667	1	1.33333	9
0	2	1	2	4	2.33333	1	2	9
0	1	1	2	4	4.66667	3	2	9
0	2	5	1	3.66667	3.66667	1	1	9
0	1	1	1	4	4	1	1.33333	9
0	1	6	1	2.33333	2	1	1	9
0	2	5	1	3.66667	3.33333	1.66667	2	9
0	1	5	2	3.33333	1.33333	1	1.66667	9
0	1	3	1	2.33333	3.33333	2.66667	2.66667	9
0	1	4	2	4.33333	4.66667	1.66667	2.33333	9
0	2	3	1	4	3.66667	1	2.33333	9
0	1	5	1	4.33333	4	1.33333	1.66667	9
0	2	5	1	4	4.33333	1	2	9
0	1	6	1	2.33333	1.33333	1	2.33333	9
0	2	4	1	2.66667	2.33333	1	1.33333	9
0	2	5	1	3.66667	3	1.33333	2.33333	9
0	1	5	1	2.66667	2	1	1	9
0	2	4	2	2	1.33333	1	1	9
0	2	4	1	3.33333	3.33333	1.66667	2	9
0	2	3	1	3	3	1	2	9
0	1	4	1	3.33333	4.33333	1.33333	1.33333	9
0	1	4	1	4	3.33333	1	1.33333	9
0	1	6	1	3	3	1	1	9
0	1	5	1	2.66667	4	2.33333	3	9
0	1	6	1	2	2.33333	1.33333	1.33333	9
0	2	3	1	2.33333	2	1	1.66667	9
0	2	3	2	3.33333	4	1.66667	2.33333	9
0	1	4	2	2	2.66667	1.33333	1.66667	9
0	2	2	2	5	4.33333	1	2.33333	9
0	2	4	2	2.33333	1.33333	1	5	9
0	2	5	2	4.33333	1.33333	2	5	9
0	2	6	2	2.66667	4.66667	1.66667	4	9
0	2	5	1	3.66667	1.66667	1.66667	2	9
0	2	5	2	2.66667	1	1	1.66667	9
0	1	6	2	3.33333	5	1	3.66667	9
0	1	3	2	3.66667	4.66667	1	1.33333	9
0	1	4	1	2	2	1.33333	2.33333	9
0	1	6	1	3.66667	1	1	1	9
0	2	2	1	4.33333	2.66667	1.33333	2.66667	9
0	2	5	1	2.66667	3.33333	1.66667	1.66667	9
0	1	5	2	1.66667	2	1	3.66667	9
0	2	5	2	2	3	2	2.66667	9
0	2	5	1	2	2	1.33333	1.33333	9
0	2	6	1	2.33333	4.66667	2.66667	1.66667	9
0	1	6	1	3	2.33333	2	1	9
0	1	6	2	3	2.66667	3	1	9
0	2	2	2	3.66667	3.66667	2.66667	3.33333	9
0	2	4	1	2	2	1	1.33333	9
0	1	3	1	4	2	1	1.33333	9
0	1	4	1	4	3.33333	1.66667	2.66667	9
0	1	6	2	3	3	1	1	9
0	1	4	2	1.33333	2	1	1.33333	9
0	2	4	1	1.33333	1.66667	1.66667	1	9
0	2	5	1	5	4	2	2.66667	9
0	1	4	1	3	2	1.66667	2.66667	9
0	1	5	2	4.33333	4	2.33333	1	9
0	1	5	1	3.33333	2	2.33333	1.33333	9
0	1	5	1	3.33333	4	1.33333	1.66667	9
0	1	4	2	4.66667	5	1	1.66667	9
0	1	4	1	4	4.66667	2.66667	2	9
0	2	2	2	2.33333	1	1	1.33333	9
0	1	6	2	3.33333	3.66667	2	1.66667	9
0	2	1	1	3.33333	4.33333	2	1	9
0	2	5	1	2.66667	2.66667	1.66667	1.66667	9
0	1	5	1	3.33333	3.33333	1.33333	1.33333	9
0	1	4	1	2.66667	1.33333	1	2	9
0	1	2	1	5	5	2	2.66667	9
0	2	4	1	3	3.33333	1	1.66667	9
0	1	5	2	3.66667	3.66667	1	2.66667	9
0	2	4	2	2	1.33333	1	2	9
0	1	5	2	4	4.33333	3	2	9
0	2	5	1	2.33333	2	1	2	9
0	1	5	1	3	2.33333	2.33333	2.66667	9
0	1	5	2	5	3.66667	1	2	9
0	2	2	1	3.66667	3	1	3.33333	9
0	2	3	1	3.66667	3.66667	1	1.33333	9
0	2	4	2	2.33333	1.33333	1	3.33333	9
0	2	5	1	4	2.33333	1.33333	1.66667	9
0	1	5	2	2	3	1	1	9
0	1	5	2	4.33333	5	2.33333	1.66667	9
0	2	4	2	2	2	1	2.66667	9
0	1	3	1	1.66667	2	1.33333	1.33333	9
0	1	5	2	1.66667	1.33333	1	5	9
0	1	4	1	2.66667	1.33333	1	3.33333	9
0	2	5	1	3.66667	2.33333	1	1	9
0	1	5	2	2	3.33333	2	1.66667	9
0	1	2	2	3	1.33333	1	2	9
0	2	6	2	3.66667	2.66667	1	2.33333	9
0	2	3	1	3	3.33333	2	3	9
0	2	2	1	1.66667	2.66667	1	1.66667	9
0	2	4	2	3.66667	2.66667	1	1.33333	9
0	2	5	1	3.33333	3.33333	1.66667	1.33333	9
0	1	5	1	2.33333	3.66667	1.66667	2	9
0	1	2	1	3	2.33333	2.66667	2	9
0	2	2	1	4.66667	4.66667	1	2	9
0	2	6	1	4.33333	4.33333	1.33333	1.33333	9
0	1	3	2	3.33333	5	1	1.66667	9
0	1	2	1	2.33333	2	1.33333	1.33333	9
0	1	4	2	2.66667	2	1	1	9
0	2	2	1	4	3.33333	1.33333	4	9
0	1	6	2	3.33333	1	1	1.33333	9
0	2	3	2	2.66667	2	1	3.66667	9
0	2	1	2	3.66667	4	2.66667	2.33333	9
0	1	4	1	3.33333	2.33333	2	2	9
0	1	5	1	4.33333	2.66667	2.33333	1.33333	9
0	2	3	2	5	4.66667	1.33333	1	9
0	2	4	2	2.66667	3.33333	1	1.33333	9
0	1	3	1	3	3	1.66667	1.33333	9
0	1	4	1	4.33333	3.33333	1	2.33333	9
0	2	4	2	3.33333	5	3	1.66667	9
0	2	5	2	3.33333	2.66667	1	4	9
0	1	4	2	3.66667	2	1	2.66667	9
0	2	6	1	1.33333	2.66667	1	1	9
0	2	5	1	3	4	2.33333	2.33333	9
0	2	4	1	4	4	1	1.33333	9
0	2	1	1	3.66667	3.33333	1.33333	2	9
0	2	4	1	4	4	2	3.66667	9
0	1	2	1	3.33333	4	2	2.33333	9
0	1	4	1	4	4	1	2	9
0	1	4	1	3.33333	4	1.33333	1.33333	9
0	2	5	2	4.66667	4.66667	2	2.33333	9
0	1	2	1	2.33333	2	2	2	9
0	2	4	2	2.66667	4.66667	1	3.66667	9
0	1	4	1	2	2	1	1	9
0	2	5	1	3	2.66667	1.33333	2	9
0	1	6	1	2.33333	2	1	1	9
0	2	5	1	4.66667	3.33333	1.33333	2.66667	9
0	2	1	1	2.66667	2	1	2.66667	9
0	2	4	1	4	2	1	1.66667	9
0	2	4	1	4.33333	2.66667	1	1	9
0	2	4	1	4.33333	2	2.33333	2	9
0	2	4	2	1.33333	4	1	1	9
0	2	4	2	4	4	1	3	9
0	1	3	2	3.33333	1.33333	1	2	9
0	1	7	2	2	4	1.66667	2	9
0	2	5	1	3.33333	3.33333	2	2.66667	9
0	1	4	1	3	2.33333	1	1.33333	9
0	1	3	2	5	2	1.33333	2	9
0	2	4	2	3.66667	1	1	1	9
0	2	5	2	2.66667	2.66667	1	4.66667	9
0	1	4	1	2.66667	1.66667	1	2	9
0	1	3	2	4	3.66667	1.33333	1.33333	9
0	1	4	2	4.33333	4.66667	1.33333	5	9
0	2	1	1	5	3.66667	1.33333	5	9
0	2	5	1	3.66667	3.66667	1.33333	2	9
0	1	5	1	2	1.33333	1	1	9
0	1	2	1	3.33333	3.33333	2	1.33333	9
0	1	3	1	3.66667	3.33333	2	1.66667	9
0	1	4	1	2.33333	2.33333	1.33333	1	9
0	1	3	1	3	2.33333	1.33333	3.33333	9
0	1	2	1	4	2.33333	1.33333	3.66667	9
0	1	3	2	4.66667	4.66667	1.33333	1	9
0	1	5	1	1.66667	2.66667	1	1	9
0	1	2	2	4	4	3	3	9
0	1	4	1	4.33333	4	1.66667	2.66667	9
0	1	3	1	2	2	1.33333	1.33333	9
0	1	3	1	4	3.66667	1.33333	1.66667	9
0	1	4	1	2.66667	3.33333	1.33333	3	9
0	2	3	1	2.66667	2	1.66667	1.66667	9
0	2	3	2	1.33333	1	1	2.33333	9
0	1	3	1	2.66667	4	3.33333	2	9
0	1	4	1	2	2	1.66667	1.66667	9
0	2	4	1	4	3.66667	1.33333	1	9
0	1	6	2	3	3	3	3	9
0	2	1	2	4.33333	3.33333	1.33333	1.33333	9
0	2	6	2	3.66667	3.33333	1	3.33333	9
0	2	3	1	4	2	1	2.33333	9
0	2	3	2	3.66667	5	1.66667	3	9
0	1	4	2	3.33333	3.33333	1	1	9
0	2	6	2	2.33333	2	1.66667	2	9
0	1	3	2	3.33333	1.66667	1.33333	2.33333	9
0	2	4	2	4.33333	3.66667	1	2	9
0	1	5	1	3.66667	4	1.33333	5	9
0	2	6	2	1.66667	1.66667	1	3.33333	9
0	1	5	1	2	2	2	2	9
0	1	4	1	4	4	2.66667	1	9
0	1	3	2	3	4.33333	1	1	9
0	1	5	2	1.66667	1.66667	1	1	9
0	2	4	2	4.33333	5	1	2	9
0	1	3	1	3	3.33333	2.33333	1.66667	9
0	1	3	1	3.66667	3.66667	4	4	9
0	2	1	1	4.33333	4	2	3	9
0	2	4	2	1	1.33333	1	1	9
0	2	5	2	2	4	2.33333	2.33333	9
0	2	4	2	1.66667	2.33333	1	1.33333	9
0	2	2	2	5	4.66667	1.66667	1	9
0	1	2	1	3.33333	3	1	1.66667	9
0	1	1	2	3.66667	4	3	4	9
0	1	4	2	2	1	1	1	9
0	1	2	1	4.33333	4.66667	1.66667	2	9
0	2	4	2	5	4.66667	1.33333	3	9
0	1	4	1	4.33333	2	1.66667	1.33333	9
0	1	4	1	2.66667	3	1.66667	2.33333	9
0	1	5	1	3.33333	3.66667	3	4	9
0	1	2	2	3	3	1	3.33333	9
0	1	4	1	5	3	1.66667	5	9
0	2	4	2	2.33333	2.33333	1	1	9
0	2	2	1	2.33333	2	2	2.33333	9
0	2	4	1	4	4	4	4	9
0	1	3	1	4.33333	2.33333	1	2	9
0	1	3	2	4	4.33333	3	5	9
0	1	1	2	2.66667	2.33333	2	1.33333	9
0	2	7	2	3	1	1	1	9
0	2	1	2	5	5	5	5	9
0	1	4	2	2.33333	1.33333	1	3	9
0	1	4	1	3	3.66667	2	1.66667	9
0	1	4	2	3.33333	2	1.33333	1.33333	9
0	1	5	2	4	1.66667	1	1	9
0	2	5	2	3	1.66667	1	1	9
0	1	4	2	3.33333	2	1	1	9
0	1	4	1	3	2.33333	1	2	9
0	1	4	1	4	3	1	1.33333	9
0	1	4	1	1.66667	2	1	1.33333	9
0	1	4	1	2	4.33333	3.33333	1	9
0	2	5	1	4.33333	3.33333	1.33333	4	9
0	1	4	2	4	4	1.33333	2.33333	9
0	1	5	2	1.66667	2	2.33333	1.66667	9
0	2	4	1	1.66667	3.33333	1	1.33333	9
0	2	1	1	3.33333	3.66667	1	2	9
0	1	5	1	1.33333	1	1	1.66667	9
0	2	5	1	3	1.33333	1	3	9
0	1	5	2	2.66667	3.33333	1	1.33333	9
0	1	5	1	2	2	1	1.66667	9
0	2	4	1	3.66667	2.66667	1.66667	4.33333	9
0	2	4	1	4.33333	1.66667	1	2.33333	9
0	1	4	1	3.33333	2	1.33333	1.33333	9
0	1	4	2	3.66667	5	2.33333	3.66667	9
0	2	2	2	4.66667	4.66667	3.33333	3	9
0	1	4	2	2.33333	1	1	3.33333	9
0	1	5	1	2	2	1	1	9
0	1	5	1	4.33333	2.66667	1	3	9
0	2	7	2	4	3.33333	1.66667	2	9
0	2	4	1	3	4	1	1	9
0	1	3	1	4.66667	3.33333	1	1	9
0	2	3	1	5	5	3.66667	5	9
0	1	5	1	2	2	2	2	9
0	2	4	1	2.66667	4	1	2.66667	9
0	1	3	2	4	4	3.33333	4	9
0	2	3	2	2.33333	1	1	1.33333	9
0	1	5	1	4	2	1	1.66667	9
0	2	3	2	2	2	1.33333	2	9
0	1	4	1	2.33333	2	1.33333	1	9
0	2	2	1	1.66667	2	1	1	9
0	1	2	2	4.33333	3.33333	2	2	9
0	1	7	2	2.66667	1	1	1	9
0	1	4	1	2	2.33333	1.66667	3	9
0	1	4	2	2.66667	1	1	1.33333	9
0	1	4	2	3.33333	4.66667	2	1.33333	9
0	1	2	2	3.66667	4	1	2.33333	9
0	2	4	2	1.33333	3.33333	1	2.33333	9
0	1	3	1	2	2	1	1.33333	9
0	2	2	2	1.66667	2	1	1.33333	9
0	2	3	1	1	4	1.33333	1	9
0	1	2	2	2.66667	1	1	2.33333	9
0	1	3	1	4.66667	3.66667	1	1.33333	9
0	1	2	2	4	2.66667	1	3.33333	9
0	1	3	1	2.66667	3.66667	1	2	9
0	2	2	1	2	4	2	4.66667	9
0	1	5	1	2	2.66667	1	1.66667	9
0	1	5	1	1.66667	1	1.33333	2	9
0	2	4	1	3.33333	2.66667	1.33333	2	9
0	1	5	1	3.33333	3.33333	1	1	9
0	1	5	1	3.33333	4	1	1	9
0	1	5	1	4	4.66667	1.66667	2.66667	9
0	1	5	1	2.66667	2.66667	1	2.33333	9
0	1	5	1	2	4	1	1	9
0	1	5	1	3	4	2	2.66667	9
0	1	5	2	2	3.33333	1	3.66667	9
0	1	1	1	5	5	4	2.33333	9
0	1	4	1	2	2	1	1	9
0	1	2	1	4	2.66667	1.33333	2	9
0	1	1	2	4.33333	4	1	2	9
0	1	1	1	3	2	1	3	9
0	1	2	2	4	4.33333	1.66667	1.66667	9
0	1	1	1	2.66667	3.33333	2.66667	1	9
0	1	1	1	5	5	1	4	9
0	1	1	1	3.66667	4.33333	2.66667	2	9
0	1	1	1	3.33333	4	1	1	9
0	1	1	1	3.33333	3.33333	1.33333	1	9
0	1	5	1	5	5	3.66667	5	9
0	1	4	1	1	1	1	1	9
0	1	4	2	1.66667	4	1	2	9
0	2	4	1	3	2.66667	1	1	9
0	1	4	2	3.33333	4.33333	2.66667	1	9
0	1	4	1	2.33333	2.33333	1	2	9
0	1	5	1	4.33333	3	1	1	9
0	1	5	2	4	3.66667	1	3	9
0	1	5	2	2	2.33333	1	1	9
0	1	5	2	1.66667	2.33333	1.33333	1.66667	9
0	1	5	2	2.66667	4	1	1.66667	9
0	1	5	1	3.66667	1.33333	2	2.33333	9
0	1	5	2	2	2.66667	1	1	9
0	1	5	2	3.33333	3.66667	2	2.66667	9
0	1	4	2	3	3.33333	1.66667	1.66667	9
0	1	4	1	4	2.66667	1.66667	1	9
0	1	5	2	2.33333	2.66667	1.33333	1	9
0	1	4	2	2.66667	4	1.66667	2.66667	9
0	1	4	1	4.33333	3.33333	1.66667	2	9
0	1	4	2	1	2	2.33333	1	9
0	1	4	1	3.66667	3.66667	1.33333	1.33333	9
0	1	4	2	3.33333	1.33333	1	1.66667	9
0	1	4	1	2.66667	4	1.66667	1.66667	9
0	1	7	2	3	2.66667	1.66667	2.33333	9
0	2	1	1	4	5	2.66667	3.33333	9
0	1	2	1	2	4	2	2	9
0	1	1	2	4	4.33333	1.33333	4	9
0	1	1	1	5	4	1	2	9
0	1	1	1	3.66667	2	1.33333	2.66667	9
0	1	2	2	4	3.66667	4.66667	4.66667	9
0	1	2	1	1.33333	3.33333	1	2.33333	9
0	1	2	1	4	4	1	1	9
0	1	7	1	2.66667	1.66667	1.33333	4	9
0	1	1	1	2.66667	2.66667	1.33333	1	9
0	1	7	1	4	4	2	2.33333	9
0	1	6	1	2.66667	2	1.66667	1.66667	9
0	1	3	1	2	2	1.33333	2	9
0	1	6	1	1	1	1	1	8
0	1	2	1	2.33333	1.33333	1	1.33333	8
0	2	3	2	1.66667	1.66667	1	2	8
0	1	5	2	4	2.66667	1.66667	1.33333	8
0	1	3	1	3.33333	2	1	1.66667	8
0	2	5	1	4	3	1.66667	3	8
0	1	6	1	2.66667	2.33333	1.33333	1	8
0	1	4	1	2.66667	1.33333	1	1	8
0	1	4	2	4	4	3	3	8
0	2	5	1	1.66667	2	1	2.33333	8
0	1	6	2	2.33333	3	1.33333	1.33333	8
0	2	2	2	4.33333	3.66667	2.66667	3.66667	8
0	1	2	2	3.33333	4	1.66667	1.33333	8
0	1	5	1	1.33333	2	1	1	8
0	1	5	1	3.33333	3	2.33333	3.33333	8
0	1	2	1	4	3	1.33333	2	8
0	1	2	1	4	4.33333	1.66667	2.33333	8
0	2	3	1	3.66667	3.33333	1.33333	4.33333	8
0	1	5	1	4.66667	4.66667	3	1	8
0	1	4	1	1.66667	1.66667	1	1.33333	8
0	1	6	2	1	1	1	1	8
0	2	5	1	2.33333	3.33333	1.33333	2	8
0	1	2	1	4	5	1.33333	3	8
0	2	6	1	2.66667	2.66667	1.66667	2.33333	8
0	1	4	1	3.33333	4	1.33333	1.33333	8
0	2	4	2	1.33333	2	1.33333	1	8
0	2	6	1	3.66667	5	2	2.33333	8
0	1	5	1	3.33333	3.33333	1.66667	1	8
0	1	3	1	4	2.66667	1	1.33333	8
0	1	2	1	3	4	2	2	8
0	1	4	1	2	2.33333	1	1.33333	8
0	1	3	1	3.33333	3.66667	1.33333	1	8
0	2	5	1	2	3.66667	1	1.66667	8
0	1	1	1	2	3	2.66667	2.66667	8
0	2	3	1	4.66667	4.66667	4.66667	3.33333	8
0	2	3	1	4	2.66667	1	2.66667	8
0	2	2	2	4.66667	2	1	4	8
0	2	4	2	1.66667	2	1	1.66667	8
0	2	1	1	5	4.33333	2.33333	2.33333	8
0	2	4	1	4	4.33333	3.66667	3	8
0	2	4	1	1	1	1	1	8
0	2	5	1	1.66667	2	1	1	8
0	2	4	1	2	2	1.33333	1	8
0	1	2	1	3	3.33333	1	1	8
0	1	5	2	3.66667	4	2.33333	1.66667	8
0	1	6	1	3	2	2	1	8
0	1	6	1	1.33333	1.33333	2.33333	1	8
0	2	5	1	2	1.66667	1	2	8
0	1	6	1	2	4	1	1	8
0	1	4	1	3	2	1.66667	1.33333	8
0	2	2	2	3	4	2.33333	2	8
0	1	4	1	2.66667	4	1.66667	2	8
0	1	4	1	2	1.66667	1.33333	3	8
0	2	3	1	3	1.33333	1	1.66667	8
0	1	2	1	5	4.33333	2.66667	2.66667	8
0	2	5	1	1.66667	1	1.33333	3.66667	8
0	1	5	2	3	2.66667	3	3.33333	8
0	2	5	2	3.66667	2.66667	1	1.33333	8
0	1	4	1	2.33333	2	1.33333	1.66667	8
0	2	2	1	3.33333	3.66667	1	1.66667	8
0	1	6	1	2.66667	2	1.33333	1	8
0	2	3	1	4.66667	4.33333	3.33333	4.66667	8
0	1	4	1	3	4	3.33333	1.66667	8
0	2	5	1	3	2	1	3	8
0	1	4	1	2.66667	4	1	1.33333	8
0	2	4	1	2.33333	2.66667	1	1	8
0	2	4	1	1.33333	3	1.66667	1.66667	8
0	2	4	1	1.33333	2.33333	1.33333	1.66667	8
0	2	3	2	2.66667	3.33333	1	2	8
0	1	2	1	4	5	3	1.33333	8
0	2	4	1	4.33333	4	1	1	8
0	1	2	1	5	5	2.33333	1.66667	8
0	2	3	2	4	4	1	2	8
0	2	3	1	2	2.33333	1.66667	2.33333	8
0	2	5	2	2	3	1.33333	1.66667	8
0	1	4	1	4	2.66667	1	3.33333	8
0	1	3	1	2.66667	2	1.33333	1.66667	8
0	2	4	1	1.33333	1	1	1	8
0	1	1	1	3	3.66667	1.66667	1.33333	8
0	1	2	1	2	2	2	2.33333	8
0	2	5	1	3	3.33333	2.33333	1	8
0	1	5	1	3	1.66667	1	1	8
0	1	6	1	1.33333	2	1	1	8
0	2	1	2	1.66667	3	1	3	8
0	2	2	1	1.33333	2	1.33333	1.66667	8
0	1	5	1	1	1	1	1	8
0	2	5	1	4.66667	5	1	2.66667	8
0	1	5	1	2.66667	2	1	1.66667	8
0	2	6	1	3.33333	2	1	2.33333	8
0	2	3	1	2	2	2	2	8
0	1	3	1	4	2.66667	1	1.66667	8
0	2	6	1	3.66667	3.66667	1	1.66667	8
0	1	3	1	5	2.66667	1	2	8
0	1	2	1	4.66667	4	1	2.66667	8
0	2	5	1	1	1	1	1	8
0	1	1	1	4	3.33333	2	3	8
0	1	2	2	3.33333	3.33333	1.33333	1.66667	8
0	1	6	2	3	4	1.33333	1.33333	8
0	2	5	1	1.66667	2	1.33333	1.33333	8
0	1	6	1	2.66667	3.66667	1	1	8
0	1	5	1	2.33333	4.33333	1	1.33333	8
0	2	2	2	4	2	1	2.33333	8
0	1	5	1	3.66667	4	1	1	8
0	2	2	1	4	3.66667	2	2	8
0	2	3	2	4	3.33333	1	2	8
0	1	6	1	2.66667	4	1	1.66667	8
0	2	3	1	2	2.33333	1	1	8
0	2	1	2	4	4	1	2	8
0	1	4	1	2.33333	2	1	2	8
0	1	5	2	1.33333	1	1	1.66667	8
0	1	4	1	1	1	1	1	8
0	1	4	1	3.33333	4	1.33333	1.33333	8
0	2	4	2	3.33333	3	1.33333	1.33333	8
0	2	5	1	3.33333	4	3.33333	2	8
0	1	7	2	2.33333	3.33333	1	1.66667	8
0	1	6	2	2.33333	3	2.33333	3	8
0	1	4	1	3.33333	4.33333	2	1.33333	8
0	2	2	1	3	2.66667	2.33333	1	8
0	2	2	1	4.33333	3.33333	1	2.66667	8
0	1	5	1	3.66667	3	1.66667	2	8
0	2	5	1	4.66667	5	1	5	8
0	2	6	2	2.66667	2.33333	1	3.66667	8
0	2	4	1	3.33333	3.66667	2.33333	2.66667	8
0	1	3	2	4.66667	5	1.66667	1	8
0	1	1	1	3.33333	3	2	1.66667	8
0	1	5	2	3	2	1.33333	1.66667	8
0	2	4	1	4.33333	4.66667	1	1	8
0	1	5	2	5	5	5	5	8
0	1	4	1	4	3.66667	1.33333	2.66667	8
0	1	5	2	2.33333	2	1	1.33333	8
0	1	5	1	2.33333	3.33333	3	2.33333	8
0	1	6	1	2.33333	2	1	1	8
0	1	4	1	3	2.33333	1.66667	1.33333	8
0	1	2	1	3	4.33333	2.33333	2.33333	8
0	2	4	2	2	1	1	3.66667	8
0	2	7	2	1.66667	3.33333	3	1	8
0	1	5	1	4	4	1	1	8
0	1	5	1	2.66667	2	1.66667	1.33333	8
0	1	5	1	2	4	1	1	8
0	1	3	1	3.33333	2	1	1	8
0	1	5	1	2.33333	1.66667	1.33333	1.33333	8
0	2	4	2	2	2	1	2	8
0	1	2	1	3.33333	3.33333	1	2	8
0	2	5	1	2	2	1	1.33333	8
0	1	5	1	1.66667	2.66667	1.33333	1.33333	8
0	1	4	1	2.66667	1.66667	1	1	8
0	2	6	1	2	1	1	3	8
0	2	4	1	4.33333	3.33333	1	4.66667	8
0	2	5	1	4	4.33333	3	3	8
0	1	6	1	4	2	1.33333	1	8
0	2	6	2	3.66667	4	2.33333	2.33333	8
0	1	5	1	2.66667	4.33333	1	1	8
0	1	4	2	4	4.33333	1	1	8
0	2	4	1	2	1.66667	1	2.33333	8
0	1	4	1	4	2.66667	2.66667	1.33333	8
0	2	2	1	2.66667	2	1	1.33333	8
0	1	7	1	2.33333	2	1	1.66667	8
0	2	3	1	2	2	1	2	8
0	1	4	1	1.66667	2	1	1.33333	8
0	2	5	2	3.33333	2	1	1.33333	8
0	2	4	2	2	2.33333	1	1	8
0	1	4	1	3.66667	4	2	2	8
0	2	3	2	2.33333	2	1.33333	2.66667	8
0	2	2	1	2.33333	4.33333	2	2	8
0	2	5	2	3	2	1	2.33333	8
0	2	2	1	4	3.66667	2	2.33333	8
0	2	3	2	3.33333	3	1.33333	1.66667	8
0	1	3	1	2	2	1.66667	1.33333	8
0	1	5	2	2	2	1	4	8
0	1	5	1	3.66667	2	3.33333	4	8
0	2	1	1	4.66667	4.33333	1.66667	2.33333	8
0	1	4	1	4.33333	5	1.66667	3.33333	8
0	2	5	1	3	2.66667	1.33333	1.66667	8
0	1	3	1	5	3	1.33333	2.66667	8
0	1	4	1	3	4	1	1	8
0	1	5	1	4	4	3.33333	2	8
0	1	5	2	2	1	1	2	8
0	2	3	1	4.66667	4.66667	1.33333	2.66667	8
0	1	5	1	2.33333	2	1	1.66667	8
0	1	4	1	2	1.66667	1	1.33333	8
0	1	7	1	3	2.66667	1	2.66667	8
0	1	5	2	3.33333	2	1.33333	1	8
0	1	5	2	2.33333	2.33333	1	1.66667	8
0	2	2	1	3.33333	2.33333	1.66667	1.33333	8
0	2	4	1	3	4	1.33333	2	8
0	2	5	2	1.66667	2.66667	1.66667	1.66667	8
0	1	5	2	2.33333	2	1	4.66667	8
0	2	4	2	4	4	1.66667	1.66667	8
0	2	5	2	3	4	1	2.33333	8
0	1	7	1	3.66667	1	1	1	8
0	2	3	2	3.33333	4	1.33333	2.66667	8
0	1	7	2	1.33333	2.33333	1	1	8
0	1	2	1	2	2	2	2	8
0	1	5	1	2.66667	4	1.33333	1	8
0	1	4	2	2.66667	2	1	1.33333	8
0	2	2	1	3.33333	4	1.33333	1	8
0	2	3	1	1.66667	2.33333	1	2.66667	8
0	2	4	2	3.33333	3	1	3	8
0	2	5	2	3.66667	1	1	2	8
0	1	3	1	3	4	2	1.33333	8
0	1	4	1	1.66667	1.66667	1.33333	1.33333	8
0	1	5	2	2	4	3	1.66667	8
0	1	5	1	2	2.66667	2	1.66667	8
0	2	2	1	3	4	1.66667	4	8
0	2	4	1	2.66667	2	1	2.33333	8
0	1	5	1	2.66667	3.66667	1	1.66667	8
0	2	5	2	2	3	1.66667	1.33333	8
0	1	4	2	2.33333	2	1	1	8
0	1	2	2	5	4.66667	1.66667	3	8
0	1	3	1	3.33333	3.33333	1	2	8
0	2	2	1	3	2.66667	1	1	8
0	2	4	2	1.66667	2	1	1.33333	8
0	1	2	1	4.33333	4	1	4.66667	8
0	2	1	2	3	2.66667	1	1.33333	8
0	2	1	1	3	2.66667	1.66667	1	8
0	2	2	1	4.33333	4.33333	3	4.33333	8
0	2	4	1	2.33333	2	1.33333	2	8
0	1	3	1	4.66667	1	1	1.66667	8
0	2	7	2	1.66667	2	1	1.33333	8
0	2	3	1	3	2	1	2.66667	8
0	2	1	1	5	5	1.33333	1.33333	8
0	1	4	1	2.66667	4.33333	1.66667	1	8
0	2	4	2	3	2.33333	1	2	8
0	1	1	2	4	4	1	3	8
0	2	2	1	2.66667	3	1	1.33333	8
0	1	4	2	4	3.33333	1.66667	2.66667	8
0	1	7	1	3	1.66667	1	1	8
0	2	2	2	2.66667	3.66667	1	1.33333	8
0	1	2	1	2	2	1.66667	2	8
0	1	2	2	3.33333	3	1	1	8
0	2	1	2	3.33333	4	2	3.33333	8
0	2	4	1	1.33333	5	2.33333	1.66667	8
0	1	4	2	2.66667	2.66667	1.33333	1.66667	8
0	1	3	1	2	2	1	1	8
0	2	5	2	3.33333	1.66667	1	2	8
0	2	4	2	2	2	1	2	8
0	2	4	1	3	2.66667	2.66667	4.66667	8
0	2	4	1	1.33333	3.33333	1	1	8
0	1	5	1	2.33333	2	1	1.66667	8
0	2	4	1	4	4	1.66667	2	8
0	1	4	2	4.33333	3	2.66667	3.66667	8
0	2	4	2	2	1	1	1	8
0	2	1	1	5	4.33333	1.66667	1	8
0	1	3	1	2.66667	4.33333	2.33333	2	8
0	2	5	1	2.33333	2.33333	1.33333	2	8
0	2	1	1	4.66667	4	1.33333	1.66667	8
0	1	5	1	3	3	1.33333	1.33333	8
0	2	3	1	3.33333	3.33333	2	5	8
0	2	4	1	2	2	1	1.66667	8
0	1	4	1	2	3	1	1.33333	8
0	1	2	1	3.66667	3	1	1.66667	8
0	1	3	1	2	2.33333	1.33333	1.66667	8
0	2	1	2	3.33333	3	1.66667	1.66667	8
0	2	4	2	3	1	1	2.66667	8
0	2	4	2	3.33333	2	1	2	8
0	1	3	2	3	2.66667	1	1	8
0	2	4	2	2	2	1	1.66667	8
0	1	4	2	3.33333	1	1	2.33333	8
0	2	4	2	2	2.66667	1	1.33333	8
0	1	4	2	2.33333	3.33333	1.66667	2	8
0	2	1	1	1.66667	3.33333	1.33333	1	8
0	1	2	1	3	3.33333	4	4	8
0	1	1	1	4.66667	3.33333	1	1.33333	8
0	1	6	1	3	3	2	1.33333	8
0	1	5	2	1.33333	3.33333	1	2	8
0	1	4	2	2.33333	2.66667	2	3.33333	8
0	2	5	2	3.33333	2	1.33333	1	8
0	1	2	1	1.66667	1.33333	1	1.33333	8
0	1	4	1	4.33333	5	3	2	8
0	2	2	2	2	2	1	2	8
0	1	3	1	2.66667	2	1	2	8
0	1	3	2	5	5	1	2	8
0	1	4	1	3.33333	2	1	2	8
0	2	4	2	2.33333	2	1	2.66667	8
0	1	4	2	3.33333	4	2	4	8
0	1	2	1	3.33333	4.66667	2	1.66667	8
0	1	2	1	3.33333	2	1	2	8
0	1	6	2	2.33333	5	1.66667	3.33333	8
0	1	6	1	1.66667	2.66667	1.66667	2	8
0	1	5	1	3.33333	4	1	2.33333	8
0	1	3	2	2.66667	2	1	2.33333	8
0	2	4	1	2.66667	2	1.33333	1	8
0	1	5	2	2.66667	2	1.33333	1	8
0	1	3	2	1.66667	1.33333	1	1.33333	8
0	2	4	1	4	4	1	2.66667	8
0	2	3	1	5	3	1	1	8
0	1	4	2	4.33333	4	1.66667	2.33333	8
0	1	1	2	1.66667	3.66667	3	1.33333	8
0	2	6	1	3	3	1	1	8
0	2	5	1	3	1	1	1	8
0	1	4	1	4	4	2	3	8
0	1	5	1	4	2	1.33333	2.33333	8
0	1	4	2	3.33333	3	1	1	8
0	1	2	1	3	4.33333	1.33333	1.66667	8
0	2	2	1	3.66667	5	1	1	8
0	1	6	1	3.33333	1.66667	1.33333	3	8
0	1	4	2	2	2	1	1.66667	8
0	2	5	2	2.66667	3.66667	1.33333	1.66667	8
0	2	3	2	3.33333	2.66667	2	4	8
0	2	7	2	2	3.66667	1	4	8
0	2	6	2	1.66667	3.33333	1	2	8
0	1	2	1	2.66667	2.66667	1.33333	1	8
0	1	4	2	2	2.33333	1	1.66667	8
0	2	2	1	4.33333	3.33333	1.66667	2.66667	8
0	1	5	2	2	2	1.33333	1	8
0	2	4	1	3	3.66667	3	3.66667	8
0	2	1	1	4.33333	5	5	4.66667	8
0	1	6	1	1.66667	1.33333	1	1	8
0	2	5	2	2.33333	2.66667	1	1	8
0	1	5	2	3	4.33333	1	1	8
0	1	3	2	1.66667	2	1	1.33333	8
0	2	5	2	5	5	1.66667	1	8
0	1	4	2	1.33333	1.33333	1	2	8
0	1	1	1	5	4.66667	2	3.33333	8
0	1	4	1	3	2	1.33333	1.33333	8
0	2	5	2	4.33333	4	3.66667	3.66667	8
0	2	5	2	2	1	1	1.66667	8
0	2	4	1	3.66667	2	1	2.33333	8
0	2	3	2	3	1.66667	1	1	8
0	1	6	2	2	3.33333	1	1	8
0	1	4	1	3.66667	3.33333	1.66667	1.33333	8
0	2	2	2	2.33333	4	1.33333	3.66667	8
0	2	1	2	4.66667	4.66667	1.33333	4.33333	8
0	2	4	2	2	1	1	1.33333	8
0	1	4	2	3.66667	3.66667	1.33333	1	8
0	1	4	2	2	1.66667	1	1	8
0	1	2	2	2.66667	3.33333	1	1.66667	8
0	1	2	2	4	3	4	4	8
0	2	1	1	4	4	1.66667	1.66667	8
0	2	2	2	3	3.66667	2	1	8
0	2	3	2	5	3.33333	3	5	8
0	1	5	2	3	1	1	3	8
0	1	2	2	2.66667	4	2	3	8
0	2	3	2	2	2.66667	1	1	8
0	2	2	2	4.66667	5	1.33333	3.33333	8
0	1	5	2	3.66667	3.66667	1.33333	2.33333	8
0	1	4	1	4	4.33333	1.66667	1	8
0	2	4	1	4	3.66667	1.33333	3	8
0	2	2	1	3	5	3.66667	1.33333	8
0	2	2	2	3.66667	3.33333	1	2	8
0	1	3	2	3.33333	4	1.33333	2	8
0	1	4	2	2	1	1	1.33333	8
0	2	2	2	3.66667	4	1	1	8
0	2	1	2	3.66667	3.66667	2.33333	1	8
0	1	5	1	4	2.66667	1	3.33333	8
0	2	1	2	4.66667	3.66667	1	4	8
0	1	5	1	2	2	1.33333	1	8
0	1	4	1	1	2.66667	1	1	8
0	1	5	1	2	1	1	1	8
0	1	5	1	1.66667	2	1	1.66667	8
0	1	4	1	1.33333	2.33333	1	1.33333	8
0	2	4	2	1.66667	1.66667	1	2.33333	8
0	1	5	1	2.66667	3.33333	1.33333	1	8
0	1	5	2	5	3.33333	1	1.66667	8
0	1	3	1	3.33333	4.66667	1	3.66667	8
0	1	2	1	4.33333	5	3	1.66667	8
0	1	5	2	2	2.66667	1.33333	1.33333	8
0	1	5	1	2.66667	4	2.33333	2.33333	8
0	1	3	1	2.66667	5	3	2.66667	8
0	2	3	1	4.66667	5	2	1.66667	8
0	1	5	1	3.33333	3.33333	1.33333	2.66667	8
0	1	5	2	4.33333	3.33333	1	1	8
0	2	4	1	3	4	1	1.33333	8
0	1	4	1	4	3	1	2	8
0	1	4	1	1.66667	1.33333	1.33333	3.33333	8
0	2	4	2	3.66667	3.66667	1.66667	4	8
0	1	3	1	2	1.33333	1.66667	1	8
0	1	4	2	1.66667	1.66667	1	1.66667	8
0	1	4	2	1.33333	2	1	1	8
0	1	1	1	2.66667	2.33333	1.33333	1.33333	8
0	1	3	1	2	2	1	3.33333	8
0	1	5	2	3	3.33333	1.66667	1.66667	8
0	1	2	2	5	4.66667	1.66667	1.33333	8
0	2	4	2	2	1.66667	1	2	8
0	1	5	1	3	1.66667	1	2	8
0	1	4	1	2	2	1	1	8
0	1	2	1	3.33333	4.33333	2	2	8
0	1	1	1	3	2	1	2	8
0	2	4	1	2.33333	2	1	3	8
0	2	4	1	2.33333	2	2	2	8
0	1	5	1	2	1.33333	1	2	8
0	1	4	2	3	3.66667	2	3.66667	8
0	1	1	2	2.33333	3.33333	1	3.33333	8
0	2	3	2	3.66667	3.33333	1	3.33333	8
0	1	2	1	3.33333	3.33333	1	2	8
0	1	4	1	4.66667	4.66667	1.33333	1	8
0	1	2	2	2	1.66667	2	1	8
0	2	2	1	4.33333	3.66667	1	4	8
0	1	2	2	2	2	2	2	8
0	1	3	1	3	4.33333	1	1	8
0	2	6	1	1.66667	2	1	1.33333	8
0	1	4	2	3.66667	3.66667	1.33333	1	8
0	2	2	2	4.33333	5	1.33333	1	8
0	1	7	1	1.66667	3.33333	2.66667	2	8
0	1	3	1	2	2.66667	1	1.66667	8
0	1	1	1	4	4	2.66667	4	8
0	2	6	1	1	3	1	1	8
0	1	5	1	5	3.66667	3.66667	5	8
0	2	5	2	4	4	1	1	8
0	1	5	1	2.66667	2	1	1.66667	8
0	1	1	1	3.66667	4	1	1	8
0	1	4	1	1.66667	1	3	1.33333	8
0	1	4	1	1	1	1	1	8
0	2	4	2	2.66667	2	1.66667	2	8
0	1	2	1	3.33333	4	1	1.33333	8
0	1	1	2	3.33333	4.66667	1.33333	1.33333	8
0	1	5	1	3	1	1	2	8
0	2	5	1	4	4	2	2.66667	8
0	1	5	1	3	4	1	2	8
0	1	5	2	4.33333	4.66667	2.66667	1.33333	8
0	1	5	1	3.33333	2	1	1.33333	8
0	1	5	2	2.66667	2.33333	1	1	8
0	2	1	1	2.66667	4.33333	2.33333	2.33333	8
0	1	5	1	1.66667	1.66667	1	1	8
0	2	3	1	3.33333	3.33333	1	2.33333	8
0	1	5	1	2.66667	1	1	1.66667	8
0	1	2	1	2.66667	2	2	1	8
0	1	5	1	2.66667	3.33333	1.66667	2.33333	8
0	1	1	1	2	2	1	1	8
0	1	1	1	4.66667	2	1	1.66667	8
0	2	7	2	4	2.33333	1	1	8
0	1	4	1	4	2.66667	1	2.33333	8
0	2	1	1	4.66667	4.66667	1.66667	1	8
0	1	1	1	1.66667	3	1.33333	1	8
0	1	1	1	2	2	2	2.33333	8
0	1	3	1	2.33333	2.66667	3.33333	3.33333	8
0	2	7	2	3.33333	1	1.66667	1.33333	8
0	1	5	1	3.66667	2.66667	1.33333	2.66667	8
0	2	5	1	3	2	1	2	8
0	1	1	1	4.33333	4.33333	3.33333	1.33333	8
0	1	4	1	2.33333	3	1.66667	3	8
0	2	5	2	1.66667	1	1	2	8
0	2	4	2	2	2	1.33333	1.66667	8
0	1	1	1	2.66667	2.66667	2.66667	2.66667	8
0	1	4	2	2	2	2	2	8
0	2	1	2	5	4.33333	1.33333	3.33333	8
0	1	5	1	5	2.66667	2	1.66667	8
0	1	5	1	1.66667	2.33333	1	1	8
0	1	5	2	1	1	1	1	8
0	1	4	1	3.33333	3	2.33333	2	8
0	1	5	2	4	2.33333	2	3.33333	8
0	1	4	2	3.66667	2	2.33333	4	8
0	1	4	1	2.66667	3.66667	1.66667	1.66667	8
0	1	5	1	2.66667	2	1	1	8
0	1	4	1	4	2	1	2.33333	8
0	1	4	2	2.66667	2.33333	2	2	8
0	1	4	1	1.66667	1.33333	1	1.33333	8
0	1	4	2	3.33333	4	1	1	8
0	1	4	2	3	1	1.33333	5	8
0	1	4	1	3	4	1.33333	1.33333	8
0	1	5	1	2	2	1	1.66667	8
0	1	4	1	2.33333	2.66667	1.66667	1	8
0	1	4	2	2.33333	1	1	1	8
0	1	4	1	3.33333	2	1	2.33333	8
0	1	2	2	2.66667	2.33333	1.66667	1	8
0	1	2	2	1.66667	2.33333	1.33333	3.33333	8
0	2	1	1	5	3.66667	1.33333	1.33333	8
0	1	1	1	2.66667	2.66667	2.66667	3	8
0	1	1	2	3.66667	2	1	2	8
0	1	1	1	3	4	1	1	8
0	1	2	1	4.66667	4.66667	4	5	8
0	1	2	1	3	5	1	2.66667	8
0	2	3	1	3	4	1.66667	2.33333	7
0	1	2	1	2	1.33333	1	1.66667	7
0	1	3	1	2.33333	1.66667	1	2.66667	7
0	1	5	1	3.33333	2.66667	2	1	7
0	1	3	2	1.33333	1	1	2.66667	7
0	1	4	1	3	4	1	1	7
0	1	5	1	2.66667	2.66667	1	1.33333	7
0	1	2	1	3	3.66667	1	1	7
0	1	4	1	3.33333	2	1.33333	1.66667	7
0	2	3	1	3.33333	4	1.33333	4	7
0	1	1	1	4	3	1.66667	1	7
0	2	2	1	2.33333	2	2.66667	3	7
0	1	7	1	2.33333	3.33333	1.33333	1	7
0	2	5	2	2.66667	4	1.33333	2	7
0	1	5	1	2.33333	2.66667	2.66667	2.33333	7
0	1	2	1	5	4.66667	2.66667	1	7
0	2	2	2	1.33333	5	1.33333	2.33333	7
0	1	3	1	2.33333	3	1	1	7
0	1	3	2	2.66667	3.33333	1	1	7
0	2	4	2	2.33333	2	1.33333	2.33333	7
0	2	5	1	2	2.33333	1.66667	2	7
0	1	1	2	4	5	4	4.33333	7
0	1	5	1	1.66667	2	1.33333	2	7
0	2	3	2	2	3.33333	1	2.66667	7
0	2	3	2	2	2	2	1.66667	7
0	2	4	1	3	4	1.33333	1	7
0	1	4	1	3	3	1.66667	4	7
0	2	7	1	3.33333	3.33333	1.33333	1.33333	7
0	1	5	1	2.33333	2	2.33333	2	7
0	1	5	2	2.33333	2.33333	2	3	7
0	1	4	2	2.33333	3.33333	1.33333	1.66667	7
0	1	6	1	4.33333	2.33333	1.33333	1	7
0	1	4	2	1.66667	1.33333	1	2	7
0	2	5	1	2.33333	3	1	1.33333	7
0	1	2	2	4	2.66667	2.66667	2	7
0	2	2	1	3	4	1.66667	1.66667	7
0	2	5	1	4.66667	5	3.66667	1.66667	7
0	2	4	2	3.66667	4	1	1.66667	7
0	2	4	1	4	3.33333	1.66667	1.33333	7
0	1	3	1	3.66667	2.66667	1	2.33333	7
0	1	1	1	5	4.33333	2.33333	2.33333	7
0	1	5	1	4	2.66667	1.33333	1	7
0	2	2	2	3	3.33333	1.33333	1	7
0	1	6	1	2.33333	3.33333	1.33333	1.66667	7
0	1	5	2	3.33333	2.33333	2.33333	3	7
0	2	5	2	2.33333	2.66667	1.66667	2	7
0	1	4	2	2.66667	2.66667	1.33333	1.66667	7
0	1	4	1	1.66667	2	1	1.33333	7
0	1	6	1	2.66667	2	1.33333	1.33333	7
0	1	5	1	2.33333	3.66667	2.66667	1.33333	7
0	1	6	1	2	3.33333	1.33333	1	7
0	1	3	1	4	3.66667	2	1.66667	7
0	1	6	1	3	2	1	1	7
0	1	4	1	4.33333	1	1	1	7
0	2	3	1	2.33333	2.33333	1.66667	3.33333	7
0	2	4	1	1.66667	1.33333	2.33333	2	7
0	2	6	1	1.66667	1.66667	1	1	7
0	2	5	2	1.66667	2	1.33333	1.33333	7
0	1	4	1	2.33333	2	1.66667	2	7
0	2	3	2	1.66667	3	1.33333	1	7
0	1	5	2	2.66667	3	1.66667	3.66667	7
0	1	7	1	1.66667	2.33333	1	1.33333	7
0	2	3	1	3.33333	2	2	1.33333	7
0	1	4	1	3	2.33333	1	2.66667	7
0	2	6	1	2	2	1.33333	2	7
0	1	4	1	3.33333	2.33333	1.66667	1	7
0	1	6	1	1.33333	1.66667	1.66667	1	7
0	1	5	1	2.33333	4	1	1	7
0	2	6	1	3	4	1.66667	1	7
0	1	6	2	2.66667	1.33333	1	1	7
0	1	4	1	1.33333	1	1	1.33333	7
0	2	4	2	1.66667	2	2	2.33333	7
0	2	4	1	2	2	1	2	7
0	2	2	2	3	2	1	2.33333	7
0	1	5	2	2.33333	2	1	1	7
0	1	3	1	3.33333	3	3	3.66667	7
0	1	2	1	2	2	1.33333	1.33333	7
0	1	5	2	3.66667	2.33333	1	2	7
0	2	2	1	1.66667	2	1	2.66667	7
0	2	6	1	1.66667	2	1.66667	1.33333	7
0	1	2	1	2.66667	2	1	1.33333	7
0	2	5	1	1.66667	1	1.66667	1.66667	7
0	2	5	2	4	4.33333	4	2.66667	7
0	2	2	1	2.66667	3.66667	1.33333	1.33333	7
0	2	4	1	2.66667	2	1	1.33333	7
0	1	4	1	1.66667	1	1	3	7
0	1	3	1	2	2	1.66667	1.33333	7
0	2	2	2	3	2.66667	1.33333	3.33333	7
0	2	2	2	5	4.33333	1	4	7
0	1	5	2	3	3	3.66667	2	7
0	1	4	1	1.33333	2.33333	1	1	7
0	2	4	1	1	1	1	1	7
0	2	5	1	3.33333	1.33333	1	2	7
0	2	3	1	3.66667	2	1	3.66667	7
0	1	4	1	2	3	1.66667	2	7
0	1	4	1	2.33333	2.66667	2.33333	2	7
0	2	5	2	2	4	1.33333	2.33333	7
0	1	6	2	2.33333	3.66667	1.33333	1.66667	7
0	1	3	2	3.66667	4	3.33333	2.66667	7
0	1	4	1	4	4	1.33333	1.66667	7
0	2	5	1	3.33333	2.66667	2	2	7
0	2	2	2	2.66667	4	3	3	7
0	2	2	1	3.33333	3	1.66667	1.66667	7
0	2	6	1	2	2	1	2	7
0	2	3	1	4.66667	4	1.66667	1	7
0	2	6	2	3.33333	3	1.66667	2.33333	7
0	1	4	1	2	2.66667	1	1	7
0	1	4	1	5	3	2	4.33333	7
0	1	3	2	4	3.66667	1.66667	3.66667	7
0	1	6	1	2	1.66667	1	1	7
0	2	2	1	4.66667	5	2.66667	2.66667	7
0	1	5	1	2.33333	4.66667	1	1	7
0	1	4	1	3.66667	3	1	1.66667	7
0	1	4	1	4.66667	4	3	4	7
0	1	2	1	2.33333	4	3.33333	1	7
0	2	1	2	2.33333	3.66667	1.33333	2.33333	7
0	2	5	1	4	2.33333	2.33333	2	7
0	1	3	1	3	2	1	1.66667	7
0	1	1	1	3	3.33333	1.33333	1	7
0	1	2	1	1.66667	2	1.33333	1.33333	7
0	2	4	2	3.66667	2.66667	1	1.33333	7
0	1	4	2	4.66667	4	1	2	7
0	2	1	1	4	4.33333	1	1	7
0	2	2	1	3.33333	1.66667	1.66667	4.66667	7
0	1	6	2	2	3.33333	1.33333	2	7
0	2	5	1	2	3	1	2	7
0	1	4	1	2.33333	1.33333	1	1	7
0	1	6	1	2.33333	1.33333	1	1.33333	7
0	1	3	1	2.66667	2	1	1	7
0	2	4	2	3	3.33333	1	2	7
0	1	5	2	2.66667	3.33333	3.33333	4.33333	7
0	1	6	2	2.66667	2.66667	1	1	7
0	1	3	2	4	3.33333	2.33333	3.66667	7
0	1	6	1	2	4	2.66667	1	7
0	1	5	1	3	2	1.33333	1.33333	7
0	2	1	1	5	4.66667	3.33333	3	7
0	2	5	1	4	4	1.33333	1.66667	7
0	1	7	1	5	3.33333	3	1.66667	7
0	2	2	1	4	4.33333	1.66667	3.33333	7
0	1	1	2	4	4.33333	1.66667	1.66667	7
0	1	4	1	2.66667	2	1	2	7
0	1	6	1	1.33333	2.33333	1	1	7
0	1	2	1	1.66667	2.66667	1.66667	1.66667	7
0	2	4	1	2	3.66667	1.66667	1	7
0	2	2	1	2	2.66667	1	1.33333	7
0	2	2	1	2.33333	2	1	2.33333	7
0	1	7	1	4.66667	3	1.66667	1	7
0	1	5	1	2.33333	5	1	1	7
0	1	4	1	3	4.33333	1	2.66667	7
0	1	5	2	3	1	1	1.66667	7
0	2	1	2	3	3	1.66667	1	7
0	1	7	1	1.66667	2	1.66667	1.33333	7
0	2	1	1	3	4	1	1	7
0	2	3	1	2	2.66667	1.33333	3	7
0	2	7	1	2.33333	1.66667	1	3.33333	7
0	2	4	1	3.66667	3	1	2	7
0	2	3	2	2	4.66667	3	5	7
0	1	5	1	3.33333	2	1.66667	1	7
0	1	5	1	1.33333	1.66667	1	1.33333	7
0	1	4	1	1.66667	1.33333	1	1.33333	7
0	1	7	1	3	3	2	1	7
0	1	6	1	2	3	1	1.33333	7
0	2	1	2	2	1.66667	1	1	7
0	1	6	1	2	1	2	1	7
0	1	4	1	3.33333	3	3	2.33333	7
0	2	6	1	1.66667	3.33333	1	1	7
0	1	6	2	2	4	1.66667	1	7
0	1	2	1	3	3	1.33333	1	7
0	1	6	2	3.33333	1.33333	1	1	7
0	2	3	1	3.33333	1.66667	1	5	7
0	2	2	2	4.33333	4	1.66667	3.33333	7
0	2	6	1	2	2	1	1.66667	7
0	1	5	1	1.66667	2.33333	1.33333	1	7
0	2	3	2	3.33333	2	1	2.66667	7
0	2	5	2	4	4.66667	1	1.33333	7
0	2	6	2	1.33333	1.33333	1	1.66667	7
0	1	4	1	1.33333	1.66667	1	1	7
0	1	7	1	2.66667	2.33333	1	2	7
0	1	4	1	3.66667	3	2	2.33333	7
0	1	7	1	2.33333	1.33333	1	1	7
0	1	2	1	4	4	1	1	7
0	1	6	2	3	2.66667	1	1.66667	7
0	2	4	2	2.33333	4.33333	3	4.66667	7
0	2	5	1	1	1	1	1	7
0	2	6	1	1.66667	2.33333	1	1.33333	7
0	2	5	1	2	2	1	1	7
0	2	5	1	2	1	1	2	7
0	1	5	1	4	4.66667	4	2.66667	7
0	1	5	1	2	2	1	1	7
0	1	4	1	3.66667	4	1	2	7
0	1	5	2	1.66667	2.66667	1	1.66667	7
0	1	6	2	2	2.33333	1.33333	1.33333	7
0	2	4	1	5	3	2	1.66667	7
0	1	4	1	3	2.66667	1	1	7
0	1	5	1	3.33333	2	1.33333	2	7
0	1	5	1	3	2.66667	2	2.33333	7
0	2	5	1	1.33333	1	1	2	7
0	1	6	1	2.66667	2.33333	2	1.33333	7
0	2	4	1	2.33333	3.66667	1.33333	2	7
0	2	2	1	4	3.33333	2	2.33333	7
0	2	4	2	4	4	1	2	7
0	1	3	2	3.33333	2.33333	2	3.33333	7
0	2	2	2	3.33333	2	1	1.33333	7
0	2	1	1	2.66667	2.33333	1	2	7
0	1	4	2	2.66667	2	1	2.33333	7
0	1	5	2	4.33333	3	2.33333	3.66667	7
0	1	3	1	2.66667	3.66667	1.33333	2.33333	7
0	2	3	1	2	2	1.33333	1.33333	7
0	2	3	1	3	2.66667	2.33333	2.66667	7
0	1	4	1	3.66667	3.66667	1	3	7
0	2	2	1	3.33333	2.33333	1	3.33333	7
0	2	5	1	3.33333	1.66667	1.33333	2	7
0	1	6	2	3	2.66667	3.33333	3.33333	7
0	2	2	2	1.66667	2.66667	1.66667	1.33333	7
0	1	4	2	2	2	1	2	7
0	1	4	1	2.33333	2.66667	1	2	7
0	1	4	2	3.33333	2.33333	1	2.33333	7
0	1	3	1	3	2.66667	2.66667	1.33333	7
0	2	5	2	2.66667	2.33333	1	1.66667	7
0	1	4	2	2.33333	4.66667	1.33333	1	7
0	2	4	2	2	1	1	1.66667	7
0	2	5	2	3.33333	4.66667	1	1.66667	7
0	2	5	2	1	1.33333	1	1	7
0	2	5	1	2	2	2	2	7
0	1	4	1	1.66667	2	1	1	7
0	1	7	1	2.33333	2.33333	1.33333	1.33333	7
0	2	4	1	2.33333	1.33333	1	1.33333	7
0	2	3	2	4	1.66667	1.66667	3	7
0	2	4	1	2.66667	3	1.33333	2.33333	7
0	2	4	1	2.66667	2	1	2	7
0	1	4	1	3	2.66667	1	1.33333	7
0	2	3	2	3	3.33333	1.66667	3.66667	7
0	2	3	2	2.66667	3.33333	1.33333	2	7
0	2	3	1	4	4.33333	1.33333	1.33333	7
0	2	4	1	3	1.66667	1	2	7
0	2	4	2	2.33333	1.66667	1	2	7
0	2	5	2	4	1	1	5	7
0	1	5	1	3.66667	3	1	2.33333	7
0	1	5	1	1	1	1	1	7
0	1	6	1	2.66667	1.33333	1	1	7
0	2	4	1	2	3.33333	1.66667	2.33333	7
0	1	5	2	1.33333	1.66667	1	4.66667	7
0	2	5	1	2.66667	3	3.66667	3.66667	7
0	2	5	1	3	1.66667	1	1.33333	7
0	2	3	1	3.33333	3.33333	2	1.33333	7
0	2	5	2	1.66667	1.66667	1	1	7
0	1	4	2	3	4.33333	2	1.33333	7
0	2	3	2	2	2.33333	1	2.33333	7
0	1	4	1	1	1	1	1.33333	7
0	2	4	1	3.66667	4	1	2.33333	7
0	2	3	1	3	3	1	2.33333	7
0	2	4	2	1.33333	2	1	1.33333	7
0	2	1	2	2.66667	1.66667	1	1	7
0	1	5	2	2.66667	1.33333	1	2.66667	7
0	2	1	2	3	4	2	1.66667	7
0	2	6	1	2	4	2	2	7
0	2	2	2	3.66667	4.33333	5	4.66667	7
0	1	4	2	2.33333	2.33333	1	2.66667	7
0	1	4	2	1.66667	2.66667	1	1	7
0	1	2	1	3.66667	2.66667	2	1.33333	7
0	1	2	1	3	3.33333	1.33333	1	7
0	1	4	1	2.66667	2	1.33333	1.33333	7
0	1	5	2	1.33333	1.33333	1	1.66667	7
0	1	4	1	2	2	1	2	7
0	2	3	1	3	5	1.66667	1.33333	7
0	1	5	2	3.66667	3.33333	2	2	7
0	1	5	2	2	2	1.66667	1.33333	7
0	2	3	1	3.66667	2.66667	1	4.66667	7
0	2	3	1	5	3.33333	1.33333	1.66667	7
0	1	5	2	2.33333	2.66667	1	1	7
0	2	3	2	2	2	1	1.66667	7
0	1	4	2	2	2	2	2	7
0	2	1	1	3	3.66667	2	2.66667	7
0	1	3	1	3	2.33333	2.66667	3.66667	7
0	1	3	1	3.66667	3.33333	1.33333	2	7
0	1	2	2	2.66667	3.33333	1	1	7
0	1	5	2	4.66667	4.66667	1	2.66667	7
0	1	7	2	4.66667	5	2.66667	2.33333	7
0	1	1	1	4	5	2.33333	2	7
0	1	7	2	2	1	1	1.66667	7
0	2	3	1	4	4	1.66667	3.33333	7
0	2	6	1	2.66667	2.66667	1	1	7
0	1	5	2	4.33333	3	2.66667	2.66667	7
0	1	3	1	2.33333	3.66667	1	2	7
0	1	2	2	3	2.33333	1	1.33333	7
0	2	3	1	2	2	1.66667	2	7
0	1	2	1	2	2	2.66667	2.66667	7
0	2	4	1	3	3.66667	1.33333	1.33333	7
0	1	4	2	4	4	3.33333	4	7
0	1	4	2	1	1	1	1	7
0	2	5	2	4	4.33333	1	4	7
0	2	2	2	4	3.33333	1	1	7
0	1	1	1	4	4	1	1	7
0	2	3	1	3	4	1.33333	2	7
0	1	3	1	2.33333	3	2.66667	2.66667	7
0	1	4	2	2.33333	3	1.33333	5	7
0	2	4	2	3	2.33333	1.66667	2.66667	7
0	1	3	1	4	4.33333	2	1	7
0	2	5	1	2	1.33333	1	2	7
0	2	1	2	3.66667	2.66667	2	2	7
0	1	4	2	4	4	3.66667	4	7
0	1	3	1	4	2	1	1	7
0	2	4	1	5	4	2	3.33333	7
0	2	4	2	1	1.33333	1.33333	1	7
0	1	4	2	3	2.66667	1	1	7
0	1	1	1	2.33333	3.33333	1.33333	1.33333	7
0	1	3	1	3	4	2.66667	1	7
0	1	2	2	5	5	3	1	7
0	2	4	1	1.66667	2.66667	1	1	7
0	2	4	2	1.66667	1.66667	1	2	7
0	1	4	1	3.33333	1.66667	1.33333	3.33333	7
0	1	5	1	3.33333	2	1	1.33333	7
0	1	4	1	3.33333	2.66667	3.33333	1.66667	7
0	2	2	1	3.66667	3.66667	4	3.66667	7
0	2	4	1	1.66667	4	2	1.66667	7
0	1	4	1	2.66667	3.66667	2	1	7
0	2	1	2	3	2.33333	1.66667	2.66667	7
0	2	5	1	1.66667	4	1.33333	1	7
0	1	6	1	2	2	1	2	7
0	2	4	1	1.66667	2	1	1.66667	7
0	1	4	2	3.66667	4.66667	3.33333	3.33333	7
0	2	4	2	4	4	1.66667	4	7
0	1	4	2	2.33333	2	1	1	7
0	1	1	1	4.33333	3.33333	1	1.33333	7
0	1	4	1	2.66667	2	1	1	7
0	2	1	1	1.66667	2	4	1.66667	7
0	2	4	1	2.66667	2.33333	2	3.66667	7
0	1	1	1	2.33333	5	2.33333	2.33333	7
0	1	4	2	3.66667	4	1	1.33333	7
0	2	5	2	3	3.33333	1.33333	1.33333	7
0	2	4	1	3	2.33333	1	1	7
0	1	4	1	2	1	1	1.33333	7
0	1	6	2	3.33333	5	1	1.33333	7
0	2	5	1	4.66667	5	3	2.66667	7
0	2	4	2	5	5	4.33333	5	7
0	2	4	2	2	2	1.66667	1.33333	7
0	1	6	2	4	2	1.33333	1.66667	7
0	1	4	1	4	4	2	1	7
0	1	1	2	3.33333	4	1	1.66667	7
0	1	3	2	2	2	2	2	7
0	1	4	2	2.66667	2	1	1	7
0	1	2	2	1.66667	2	1	1.66667	7
0	1	4	2	2.66667	5	2.66667	4	7
0	2	5	2	5	5	2	3	7
0	1	2	1	2	2.66667	1.66667	1	7
0	1	5	1	4.33333	4	4	2.33333	7
0	2	3	1	3.33333	2.66667	1	1.66667	7
0	1	2	1	2.66667	3.33333	2	2	7
0	1	1	1	1.33333	4	2.33333	2	7
0	1	1	1	2	2	1.66667	2	7
0	1	6	1	1.66667	3.66667	1.33333	1.66667	7
0	1	3	1	2.33333	3.33333	2.66667	3.66667	7
0	1	3	2	4.66667	4	1	2	7
0	1	2	1	3.66667	3.33333	1.66667	1.33333	7
0	2	2	1	3.33333	3	1.33333	1.33333	7
0	1	4	2	4	3	3	3	7
0	1	3	1	4	4	1.66667	1	7
0	1	6	1	2.33333	1.66667	1	2	7
0	1	5	1	4.66667	2.66667	1.33333	1	7
0	2	4	2	2.33333	2.33333	1	2.33333	7
0	2	4	1	5	5	1	3	7
0	2	5	1	3.33333	2.66667	1	1	7
0	2	2	1	4	4	3	4	7
0	1	6	2	1.66667	2	1	1.66667	7
0	2	3	2	4	4.33333	3.33333	4.33333	7
0	1	4	2	5	4	2.33333	2	7
0	2	4	1	2.66667	2.66667	2	2	7
0	1	6	1	3	1	1	1	7
0	1	6	2	2.66667	1.66667	1	1	7
0	2	4	1	1.66667	2	1	2	7
0	1	5	2	2.33333	2	1	2	7
0	1	1	1	2.66667	2.66667	1.33333	1.33333	7
0	1	3	1	2	2	1	1	7
0	1	3	1	2	2	2	2	7
0	1	2	1	4	4	1.33333	4	7
0	1	2	1	3.33333	2.33333	1	1	7
0	1	5	1	2.33333	4	1	1	7
0	2	4	1	2.33333	2	1	1.66667	7
0	2	1	2	2.66667	3.33333	1.33333	1	7
0	2	4	1	1.66667	2	2	2	7
0	2	4	1	2	2	1.33333	1.33333	7
0	1	1	1	3	3	3	3	7
0	1	1	1	4.33333	4.33333	1.66667	1.33333	7
0	2	5	2	2.66667	2.33333	1.33333	1.33333	7
0	1	2	1	5	4.33333	4.66667	5	7
0	1	5	2	4	3.33333	3.33333	3.66667	7
0	2	2	1	4.33333	3.33333	1.66667	2	7
0	1	3	1	4.66667	3.33333	2.33333	1.66667	7
0	1	4	1	3	3	3	3	7
0	1	4	1	3.33333	3	2	3	7
0	1	5	1	2.66667	2.33333	1.66667	1.33333	7
0	2	1	1	3.66667	5	1	1	7
0	1	2	1	4.33333	4.66667	1.66667	2	7
0	1	5	2	3.33333	4.33333	1	1.66667	7
0	1	3	2	4.66667	3.33333	1	1	7
0	1	4	2	3	2.66667	1.66667	3.33333	7
0	2	7	1	1.66667	1	1	3.33333	7
0	1	4	1	2	2.33333	1	1	7
0	1	3	1	3	1.66667	1	1	7
0	2	2	1	5	5	1	4.66667	7
0	1	4	1	1.33333	1.66667	1	1	7
0	2	4	2	3	3.33333	1	1.66667	7
0	1	5	2	2	2	1.33333	1	7
0	1	4	2	2.33333	2	1	2	7
0	2	1	1	4.33333	4	1.33333	1.33333	7
0	2	4	1	1.33333	1	1	1.33333	7
0	2	2	1	3.66667	4	2	1.66667	7
0	1	3	2	1.66667	1.66667	1	2	7
0	1	6	1	2	3.33333	1	3.66667	7
0	1	4	1	4	4	1.66667	1.66667	7
0	1	4	2	2	2	2.33333	2	7
0	2	5	2	3.33333	2.66667	1	1	7
0	2	1	1	5	5	1.33333	3	7
0	2	1	1	3.33333	5	4	2.33333	7
0	2	4	2	3	3.33333	2	2.33333	7
0	2	6	1	2	1.66667	1	2.33333	7
0	1	6	1	3	4	1	1	7
0	1	4	2	4	4	1.66667	1.33333	7
0	1	4	2	2.66667	2.33333	1.33333	2	7
0	2	4	1	3.66667	2.33333	1	1.33333	7
0	1	5	2	2	1	1	1	7
0	1	3	1	3.66667	2.33333	1.33333	1	7
0	2	6	2	2.33333	4	2.33333	1.66667	7
0	2	6	2	3.33333	3.66667	1.66667	1.66667	7
0	1	4	2	1	1	1	1.33333	7
0	2	3	1	3.33333	4	1	1.66667	7
0	1	4	2	3.66667	2.33333	1	1.33333	7
0	2	4	1	3	3	1	3	7
0	2	2	1	1.66667	1.66667	2.66667	2.66667	7
0	2	3	1	2	4	1	1.33333	7
0	2	4	1	4.33333	4	1	2.66667	7
0	1	4	2	5	5	1	2.33333	7
0	2	5	2	3	3	1	1.33333	7
0	1	2	1	3	4	3	2	7
0	1	2	2	4.33333	4.33333	1	2.33333	7
0	1	4	2	3.33333	1	1	1	7
0	2	2	2	2	3.33333	1	2.33333	7
0	2	5	2	2.33333	1	1.33333	2	7
0	1	2	1	3.66667	3.33333	2.33333	4	7
0	1	3	1	3.33333	4	1	1	7
0	2	4	1	3	2	1	1	7
0	2	6	2	1.66667	5	3.33333	2.66667	7
0	1	4	1	3.33333	2.33333	1	2.66667	7
0	1	4	2	3.33333	4.33333	1	1.33333	7
0	2	1	1	3.66667	3.66667	1	1.33333	7
0	1	4	1	1	2	1	1.33333	7
0	2	3	1	2	2.33333	1.33333	2.33333	7
0	2	6	2	2.33333	1	1	5	7
0	1	5	1	4.33333	5	3.33333	1.66667	7
0	1	3	2	4.33333	4.66667	2	4	7
0	1	3	1	3	3	1	1	7
0	1	4	1	1.66667	1.66667	1	1	7
0	1	4	2	5	5	1.66667	2	7
0	2	4	1	1.33333	1.33333	1.66667	1	7
0	2	5	1	3	3.66667	1.66667	1.33333	7
0	1	2	1	3	4	2.66667	2.66667	7
0	2	7	2	3	3	1	2.66667	7
0	1	5	2	2.33333	4	2	1	7
0	1	4	2	2.33333	4.66667	1.66667	1.33333	7
0	1	4	1	1.66667	2	1	1.33333	7
0	2	3	2	3	2	1	3	7
0	2	4	2	2	2	1	1	7
0	1	4	1	1.66667	2	2.33333	1	7
0	1	5	1	2	3	1	1.66667	7
0	1	4	2	2	3.33333	2	1.66667	7
0	1	5	1	3	1.66667	1	1	7
0	1	4	1	4.33333	4	1.33333	1	7
0	1	2	1	3	2	1.33333	1	7
0	1	5	2	2	2	1	1	7
0	1	4	1	3.66667	4	1	2	7
0	1	5	2	3.33333	1	1	1	7
0	1	4	1	3	3	3	3	7
0	1	5	1	2.66667	3	1.66667	1.66667	7
0	1	4	2	3.66667	3.33333	1.33333	1.66667	7
0	2	4	2	2.66667	2.66667	1	2.33333	7
0	1	4	1	4.33333	3.66667	1.33333	2.33333	7
0	1	2	2	3.33333	3.33333	1.33333	1.33333	7
0	2	5	1	2	2.33333	1	1	7
0	1	4	2	4.66667	2.66667	1.33333	2	7
0	1	5	1	2.33333	2	1	1.33333	7
0	1	5	1	1.33333	1	1	1	7
0	1	5	1	1.33333	1.66667	1	1	7
0	1	4	2	3.66667	2	1	3	7
0	1	5	2	2.33333	1	1	4.33333	7
0	1	5	1	1.33333	2.66667	1.33333	1.66667	7
0	2	4	2	1.66667	1.66667	1	1.33333	7
0	1	5	1	2	2	1.33333	2.66667	7
0	2	7	2	1	2.33333	1	1	7
0	1	5	2	3	1.66667	1	1.66667	7
0	1	2	2	3.66667	1.66667	1	1.33333	7
0	1	5	1	1.66667	1.33333	1	1	7
0	1	5	2	3	3	1.66667	1	7
0	1	4	1	1	3.33333	2.66667	1	7
0	1	2	1	2	4	1.33333	1	7
0	1	2	2	3	2.33333	1.33333	1	7
0	1	2	2	3.66667	4.66667	1.66667	1	7
0	2	5	2	3.66667	2.66667	1.33333	2.66667	7
0	1	7	1	2.33333	2.66667	2	1.33333	7
0	1	2	2	1.33333	3.66667	2	1.33333	7
0	1	2	1	5	5	2.33333	1	7
0	1	7	1	1.66667	2	1.33333	1.33333	7
0	1	2	2	1	1	1	2	7
0	2	3	1	4.66667	5	1.33333	4.66667	7
0	1	4	1	2.33333	2.33333	1	2	7
0	2	2	1	2.33333	4.66667	1	2.66667	7
0	1	2	1	4	4	1	3.33333	7
0	1	2	2	1	3.66667	1	1.66667	7
0	1	1	1	2.33333	3	1	1	7
0	2	1	1	3	4	1	2	7
0	1	1	2	3.33333	3.33333	2	3	7
0	1	4	1	2	2.33333	1	1	7
0	2	4	1	2.33333	2	1	1	7
0	2	7	1	1.33333	2.33333	1	1.66667	7
0	1	2	1	4	3.33333	1	1.66667	7
0	1	2	2	1.33333	1.66667	1	1.33333	7
0	1	2	2	3.33333	3	1	2.33333	7
0	1	2	1	2	1.33333	1.66667	1.33333	7
0	1	2	2	4.33333	1.33333	1	2	7
0	2	2	1	2	2	1	1.33333	7
0	1	1	1	1.66667	1.66667	1	1	7
0	1	2	1	2.33333	2	2.66667	2.66667	7
0	2	2	1	2	2.66667	1.33333	1.33333	7
0	2	5	1	4.33333	2.66667	1.66667	4	7
0	1	3	2	3	4	2.33333	2.66667	7
0	1	4	2	3.33333	2.33333	1	2	7
0	1	5	2	4.33333	2.33333	1	1	7
0	1	4	1	2	2	1	2	7
0	1	5	1	4.33333	2	1	1.33333	7
0	1	4	1	3	2	1	1	7
0	1	4	1	3.66667	2.66667	1.66667	1.33333	7
0	1	5	1	3.66667	2.66667	1	1	7
0	1	4	1	2	2.66667	1	1.33333	7
0	2	5	2	2.33333	4	1.33333	1.66667	7
0	1	4	1	3	4	1	2.33333	7
0	1	2	1	4	3.66667	2.33333	2	7
0	1	2	1	2.33333	1.66667	1	1	7
0	2	3	1	4.33333	3.33333	2.33333	5	7
0	1	5	1	2	2.66667	1	2.66667	7
0	1	5	2	2.66667	3.66667	1.33333	1.33333	7
0	2	3	1	3.66667	4.66667	2.33333	1.33333	7
0	1	1	1	3	3	1.33333	2	7
0	1	1	1	3.66667	4.33333	2	2.33333	7
0	1	1	2	2.66667	3	1	1.33333	7
0	1	1	1	4.66667	4.33333	1	1	7
0	2	6	2	3.33333	2.33333	2	2.33333	7
0	1	1	1	3.33333	3.66667	1.66667	1.66667	7
0	1	1	1	2	2	2	1	7
0	2	1	2	1.33333	2	1.66667	2	7
0	1	4	2	2	1	1	2	7
0	2	4	1	1.66667	2.66667	1	2.33333	7
0	1	1	1	2	3.33333	1.66667	1	7
0	1	1	1	3.66667	4.66667	4	1.33333	7
0	1	4	1	2.33333	3.33333	3	2.33333	7
0	1	1	1	3.33333	3.66667	1	1	7
0	1	1	2	4	4.66667	2	1	7
0	1	1	1	2	4	1	1	7
0	2	1	2	3.66667	4	1.66667	1	7
0	1	1	1	4.33333	2.33333	1	1.66667	7
0	1	4	1	2	1.33333	1	1.66667	7
0	1	7	1	2	2	1.33333	1	7
0	2	4	1	3.66667	3	1	1.33333	7
0	1	1	1	4.66667	4	2.33333	3.66667	7
0	1	1	1	3.33333	4	1	3	7
0	1	4	2	2.33333	2	1.33333	4.66667	7
0	1	4	2	2.33333	1	1	1	7
0	1	5	1	1.66667	1.66667	1	1	7
0	2	4	1	3	2.33333	1	1.66667	7
0	1	5	1	3.66667	2	1.33333	2	7
0	1	1	1	2.66667	2.66667	1.33333	2	7
0	1	4	1	3	3.66667	1	1	7
0	1	4	2	4.66667	5	1	1.33333	7
0	1	4	1	3	3	1	1	7
0	1	4	1	2.33333	2	1.33333	3.66667	7
0	1	3	1	4	4	1	2.66667	7
0	1	5	2	4	2.66667	1	2.66667	7
0	2	4	2	3	4.33333	1	4	7
0	1	5	2	2.66667	2.66667	1.33333	1	7
0	1	4	1	3	3.66667	3.33333	1.66667	7
0	1	5	1	2.33333	1.66667	1.33333	1	7
0	1	4	1	3.33333	3.66667	1	1	7
0	1	4	1	1.66667	2	1	1.33333	7
0	1	4	1	3.33333	2.33333	1.33333	2.33333	7
0	1	4	1	2	2	2	2	7
0	1	4	1	3	1.33333	1	2.33333	7
0	1	5	2	3.33333	1.66667	1.33333	2.33333	7
0	1	4	1	2.33333	2.66667	1	2.33333	7
0	1	5	1	3.66667	2.33333	1.33333	1	7
0	1	5	1	4	2.33333	1.33333	2.33333	7
0	1	4	2	1.66667	2.33333	1	1	7
0	1	5	1	3	3.33333	1	1	7
0	1	5	2	3.33333	3	1	1.66667	7
0	1	4	2	2.66667	2	3	2	7
0	1	5	1	3.66667	4	1	4	7
0	1	4	1	2	3.33333	1	1.33333	7
0	1	1	2	3.66667	4.66667	2.33333	3	7
0	1	4	2	3	2.66667	1.66667	2	7
0	2	1	1	4.33333	4.66667	3.33333	3.33333	7
0	1	1	1	4	2.33333	1	2	7
0	1	2	1	2.33333	3.33333	2.33333	1.66667	7
0	1	7	1	1	1	1	1	7
0	1	1	1	3	2.33333	3	2.33333	7
0	2	1	2	2.33333	4	1	1.33333	7
0	1	4	1	3	1	1	1	7
0	1	2	1	1.33333	3.66667	1.33333	1	7
0	1	4	2	1.66667	1.33333	1	1.33333	7
0	1	1	1	3	3.33333	1.33333	2.66667	7
0	1	1	1	2.66667	3.33333	2.66667	1	7
0	1	2	1	3.33333	2	1.33333	1.33333	7
0	1	4	1	2.66667	3.66667	2	1	7
0	1	1	1	3.66667	2.66667	1.33333	2.66667	7
0	1	7	1	1	1.33333	1	4	7
0	1	4	1	3	4	2.33333	1.33333	7
0	1	6	1	2.66667	4	1	2.33333	7
0	1	6	1	1.66667	2	2.33333	1.33333	7
[truncated: 9,701 more rows]
